# Supplementary material for: Bernoulli’s principle-mediated Cl2 electrosynthesis
Source: Nat Commun. 2026 Jan 24;17:1062. doi: 10.1038/s41467-025-66643-6 (PMC12852893; doi:10.1038/s41467-025-66643-6)
Supplement: Supplementary file 3 — Supplementary Data 1 [file 41467_2025_66643_MOESM3_ESM.zip]

Archive with 9 entries (8 files):
- DFT calculation simulation structure/
- DFT calculation simulation structure/Ti-MOF initial.cif
- DFT calculation simulation structure/Ti-MOF initial.txt
- DFT calculation simulation structure/Ti-MOF minimized.cif
- DFT calculation simulation structure/Ti-MOF minimized.txt
- DFT calculation simulation structure/Ti-MOF(O) initial.cif
- DFT calculation simulation structure/Ti-MOF(O) initial.txt
- DFT calculation simulation structure/Ti-MOF(O) minimized.cif
- DFT calculation simulation structure/Ti-MOF(O) minimized.txt
