# Supplementary material for: Bernoulli’s principle-mediated Cl2 electrosynthesis
Source: Nat Commun. 2026 Jan 24;17:1062. doi: 10.1038/s41467-025-66643-6 (PMC12852893; doi:10.1038/s41467-025-66643-6)
Supplement: Supplementary file 3 — Supplementary Data 1 [file 41467_2025_66643_MOESM3_ESM.zip › DFT calculation simulation structure/Ti-MOF initial.txt]

Title               C36H18Na3O12Ti

Structure parameters

                       x          y          z          Occ.     U    Site      Sym.
   1 C   C1          0.68106    0.45739    0.61726    1.000    0.000    1a         1
   2 H   H1          0.66069    0.74315    0.68372    1.000    0.000    1a         1
   3 C   C2          0.65934    0.66821    0.74277    1.000    0.000    1a         1
   4 H   H2          0.65451    0.74633    0.75926    1.000    0.000    1a         1
   5 C   C3          0.66240    0.56829    0.76573    1.000    0.000    1a         1
   6 C   C4          0.66777    0.46697    0.74586    1.000    0.000    1a         1
   7 H   H3          0.66980    0.39071    0.76390    1.000    0.000    1a         1
   8 C   C5          0.67095    0.46155    0.70302    1.000    0.000    1a         1
   9 C   C6          0.66943    0.56338    0.68000    1.000    0.000    1a         1
  10 H   H4          0.67472    0.63616    0.61990    1.000    0.000    1a         1
  11 C   C7          0.67528    0.55888    0.63736    1.000    0.000    1a         1
  12 C   C8          0.66281    0.66586    0.70115    1.000    0.000    1a         1
  13 H   H5          0.68351    0.27718    0.62391    1.000    0.000    1a         1
  14 C   C9          0.68010    0.35623    0.64002    1.000    0.000    1a         1
  15 H   H6          0.67622    0.28127    0.69891    1.000    0.000    1a         1
  16 C   C10         0.67583    0.35891    0.68158    1.000    0.000    1a         1
  17 C   C11         0.68933    0.45367    0.57325    1.000    0.000    1a         1
  18 O   O1          0.70241    0.54181    0.55191    1.000    0.000    1a         1
  19 C   C12         0.65999    0.57453    0.81132    1.000    0.000    1a         1
  20 O   O2          0.66488    0.48441    0.83184    1.000    0.000    1a         1
  21 O   O3          0.68262    0.36266    0.55219    1.000    0.000    1a         1
  22 O   O4          0.65339    0.67094    0.82741    1.000    0.000    1a         1
  23 Ti  Ti1         0.67053    0.46311    0.50259    1.000    0.000    1a         1
  24 O   O5          0.67479    0.34274    0.45850    1.000    0.000    1a         1
  25 C   C13         0.68151    0.42303    0.43232    1.000    0.000    1a         1
  26 C   C14         0.67059    0.40855    0.38900    1.000    0.000    1a         1
  27 H   H7          0.67714    0.65730    0.30368    1.000    0.000    1a         1
  28 C   C15         0.66502    0.55548    0.25098    1.000    0.000    1a         1
  29 H   H8          0.66816    0.62379    0.22929    1.000    0.000    1a         1
  30 C   C16         0.65583    0.44667    0.23554    1.000    0.000    1a         1
  31 C   C17         0.65138    0.35771    0.26220    1.000    0.000    1a         1
  32 H   H9          0.64415    0.27458    0.24986    1.000    0.000    1a         1
  33 C   C18         0.65647    0.37320    0.30456    1.000    0.000    1a         1
  34 C   C19         0.66647    0.48338    0.32006    1.000    0.000    1a         1
  35 H   H10         0.68109    0.58195    0.37413    1.000    0.000    1a         1
  36 C   C20         0.67341    0.49851    0.36228    1.000    0.000    1a         1
  37 C   C21         0.66999    0.57337    0.29203    1.000    0.000    1a         1
  38 H   H11         0.65598    0.23062    0.39482    1.000    0.000    1a         1
  39 C   C22         0.65903    0.29996    0.37359    1.000    0.000    1a         1
  40 H   H12         0.64415    0.19985    0.32100    1.000    0.000    1a         1
  41 C   C23         0.65241    0.28336    0.33266    1.000    0.000    1a         1
  42 O   O6          0.69790    0.51775    0.44801    1.000    0.000    1a         1
  43 C   C24         0.65112    0.42879    0.19046    1.000    0.000    1a         1
  44 O   O7          0.64236    0.32979    0.17748    1.000    0.000    1a         1
  45 O   O8          0.65615    0.51390    0.16720    1.000    0.000    1a         1
  46 C   C25         0.51253    0.57989    0.49764    1.000    0.000    1a         1
  47 H   H13         0.39625    0.81715    0.48675    1.000    0.000    1a         1
  48 C   C26         0.32825    0.70800    0.49107    1.000    0.000    1a         1
  49 H   H14         0.29830    0.77364    0.48846    1.000    0.000    1a         1
  50 C   C27         0.31002    0.59656    0.49563    1.000    0.000    1a         1
  51 C   C28         0.34665    0.51061    0.49903    1.000    0.000    1a         1
  52 H   H15         0.33196    0.42545    0.50250    1.000    0.000    1a         1
  53 C   C29         0.40228    0.53185    0.49828    1.000    0.000    1a         1
  54 C   C30         0.42057    0.64482    0.49383    1.000    0.000    1a         1
  55 H   H16         0.49102    0.75130    0.49027    1.000    0.000    1a         1
  56 C   C31         0.47611    0.66618    0.49353    1.000    0.000    1a         1
  57 C   C32         0.38212    0.73147    0.49015    1.000    0.000    1a         1
  58 H   H17         0.52384    0.40156    0.50487    1.000    0.000    1a         1
  59 C   C33         0.49447    0.46812    0.50182    1.000    0.000    1a         1
  60 H   H18         0.42660    0.35931    0.50527    1.000    0.000    1a         1
  61 C   C34         0.44063    0.44508    0.50204    1.000    0.000    1a         1
  62 C   C35         0.57034    0.60690    0.49775    1.000    0.000    1a         1
  63 O   O9          0.58968    0.69951    0.49345    1.000    0.000    1a         1
  64 C   C36         0.25090    0.57225    0.49705    1.000    0.000    1a         1
  65 O   O10         0.23602    0.47075    0.50112    1.000    0.000    1a         1
  66 O   O11         0.60128    0.51437    0.50353    1.000    0.000    1a         1
  67 O   O12         0.21853    0.65469    0.49429    1.000    0.000    1a         1
  68 Na  Na1         0.64252    0.39993    0.11675    1.000    0.000    1a         1
  69 Na  Na2         0.65743    0.58883    0.88594    1.000    0.000    1a         1
  70 Na  Na3         0.15385    0.53303    0.50115    1.000    0.000    1a         1
====================================================================================
