# Supplementary material for: Bernoulli’s principle-mediated Cl2 electrosynthesis
Source: Nat Commun. 2026 Jan 24;17:1062. doi: 10.1038/s41467-025-66643-6 (PMC12852893; doi:10.1038/s41467-025-66643-6)
Supplement: Supplementary file 3 — Supplementary Data 1 [file 41467_2025_66643_MOESM3_ESM.zip › DFT calculation simulation structure/Ti-MOF minimized.txt]

Title               C36H18Na3O12Ti

Structure parameters

                       x          y          z          Occ.     U    Site      Sym.
   1 C   C1          0.68124    0.45744    0.61706    1.000    0.000    1a         1
   2 H   H1          0.66091    0.74330    0.68353    1.000    0.000    1a         1
   3 C   C2          0.65939    0.66831    0.74256    1.000    0.000    1a         1
   4 H   H2          0.65448    0.74638    0.75908    1.000    0.000    1a         1
   5 C   C3          0.66239    0.56838    0.76550    1.000    0.000    1a         1
   6 C   C4          0.66776    0.46705    0.74564    1.000    0.000    1a         1
   7 H   H3          0.66968    0.39083    0.76370    1.000    0.000    1a         1
   8 C   C5          0.67104    0.46167    0.70281    1.000    0.000    1a         1
   9 C   C6          0.66966    0.56351    0.67979    1.000    0.000    1a         1
  10 H   H4          0.67521    0.63634    0.61972    1.000    0.000    1a         1
  11 C   C7          0.67558    0.55900    0.63716    1.000    0.000    1a         1
  12 C   C8          0.66301    0.66598    0.70094    1.000    0.000    1a         1
  13 H   H5          0.68365    0.27718    0.62377    1.000    0.000    1a         1
  14 C   C9          0.68018    0.35628    0.63983    1.000    0.000    1a         1
  15 H   H6          0.67615    0.28142    0.69875    1.000    0.000    1a         1
  16 C   C10         0.67586    0.35899    0.68139    1.000    0.000    1a         1
  17 C   C11         0.68954    0.45356    0.57307    1.000    0.000    1a         1
  18 O   O1          0.70277    0.54148    0.55167    1.000    0.000    1a         1
  19 C   C12         0.65997    0.57443    0.81110    1.000    0.000    1a         1
  20 O   O2          0.66486    0.48419    0.83155    1.000    0.000    1a         1
  21 O   O3          0.68263    0.36248    0.55207    1.000    0.000    1a         1
  22 O   O4          0.65339    0.67074    0.82725    1.000    0.000    1a         1
  23 Ti  Ti1         0.67039    0.46288    0.50257    1.000    0.000    1a         1
  24 O   O5          0.67491    0.34244    0.45866    1.000    0.000    1a         1
  25 C   C13         0.68188    0.42279    0.43250    1.000    0.000    1a         1
  26 C   C14         0.67087    0.40861    0.38922    1.000    0.000    1a         1
  27 H   H7          0.67725    0.65745    0.30385    1.000    0.000    1a         1
  28 C   C15         0.66502    0.55559    0.25118    1.000    0.000    1a         1
  29 H   H8          0.66808    0.62387    0.22947    1.000    0.000    1a         1
  30 C   C16         0.65580    0.44676    0.23576    1.000    0.000    1a         1
  31 C   C17         0.65137    0.35785    0.26243    1.000    0.000    1a         1
  32 H   H9          0.64407    0.27477    0.25007    1.000    0.000    1a         1
  33 C   C18         0.65657    0.37335    0.30479    1.000    0.000    1a         1
  34 C   C19         0.66668    0.48351    0.32027    1.000    0.000    1a         1
  35 H   H10         0.68159    0.58200    0.37430    1.000    0.000    1a         1
  36 C   C20         0.67373    0.49859    0.36249    1.000    0.000    1a         1
  37 C   C21         0.67012    0.57349    0.29223    1.000    0.000    1a         1
  38 H   H11         0.65621    0.23062    0.39500    1.000    0.000    1a         1
  39 C   C22         0.65918    0.30006    0.37380    1.000    0.000    1a         1
  40 H   H12         0.64411    0.20014    0.32115    1.000    0.000    1a         1
  41 C   C23         0.65249    0.28352    0.33289    1.000    0.000    1a         1
  42 O   O6          0.69852    0.51727    0.44828    1.000    0.000    1a         1
  43 C   C24         0.65108    0.42865    0.19070    1.000    0.000    1a         1
  44 O   O7          0.64235    0.32957    0.17779    1.000    0.000    1a         1
  45 O   O8          0.65614    0.51361    0.16739    1.000    0.000    1a         1
  46 C   C25         0.51228    0.57978    0.49766    1.000    0.000    1a         1
  47 H   H13         0.39609    0.81721    0.48674    1.000    0.000    1a         1
  48 C   C26         0.32803    0.70818    0.49106    1.000    0.000    1a         1
  49 H   H14         0.29810    0.77388    0.48844    1.000    0.000    1a         1
  50 C   C27         0.30979    0.59674    0.49559    1.000    0.000    1a         1
  51 C   C28         0.34641    0.51076    0.49901    1.000    0.000    1a         1
  52 H   H15         0.33174    0.42558    0.50248    1.000    0.000    1a         1
  53 C   C29         0.40204    0.53195    0.49829    1.000    0.000    1a         1
  54 C   C30         0.42035    0.64489    0.49384    1.000    0.000    1a         1
  55 H   H16         0.49087    0.75121    0.49029    1.000    0.000    1a         1
  56 C   C31         0.47590    0.66616    0.49355    1.000    0.000    1a         1
  57 C   C32         0.38191    0.73157    0.49016    1.000    0.000    1a         1
  58 H   H17         0.52359    0.40157    0.50489    1.000    0.000    1a         1
  59 C   C33         0.49420    0.46808    0.50185    1.000    0.000    1a         1
  60 H   H18         0.42635    0.35935    0.50528    1.000    0.000    1a         1
  61 C   C34         0.44036    0.44513    0.50206    1.000    0.000    1a         1
  62 C   C35         0.57009    0.60663    0.49773    1.000    0.000    1a         1
  63 O   O9          0.58936    0.69934    0.49350    1.000    0.000    1a         1
  64 C   C36         0.25068    0.57241    0.49702    1.000    0.000    1a         1
  65 O   O10         0.23584    0.47089    0.50110    1.000    0.000    1a         1
  66 O   O11         0.60109    0.51411    0.50339    1.000    0.000    1a         1
  67 O   O12         0.21827    0.65483    0.49425    1.000    0.000    1a         1
  68 Na  Na1         0.64260    0.39954    0.11695    1.000    0.000    1a         1
  69 Na  Na2         0.65735    0.58821    0.88576    1.000    0.000    1a         1
  70 Na  Na3         0.15379    0.53283    0.50105    1.000    0.000    1a         1
====================================================================================
