# Supplementary material for: Bernoulli’s principle-mediated Cl2 electrosynthesis
Source: Nat Commun. 2026 Jan 24;17:1062. doi: 10.1038/s41467-025-66643-6 (PMC12852893; doi:10.1038/s41467-025-66643-6)
Supplement: Supplementary file 3 — Supplementary Data 1 [file 41467_2025_66643_MOESM3_ESM.zip › DFT calculation simulation structure/Ti-MOF(O) initial.cif]

data_Periodic_*_Na????????????????????????????????????????????????????????????????????????????????????????????????????????????????????????????????????????????????????????????????????????????????????????????????????????????????????????????????????????????????????????????????????????????????????????????????????????????????????????????????????????????????????????????????????????????????????????????????????????????????????????????????????????????????????????????????????????????????????????????????????????????????????????????????????????????????????????????????????????????????????????????????????????????????????????????????????????????????????????????????????????????????????????????????????????????????????????????????????????????????????????????????????????????????????????????????????????????????????????????????????????????????????????????????????????????????????????????????????????????????????????????????????????????????????????????????????????????????????????????????????????????????????????????????????????????????????????????????Ti????????????????????????????????????????????????????????????????????????????????????????????????????????????????????????????????????????????????????????????????????????????????????????????????????????????????????????????????????????????????????????????????????????????????????????????????????????????????????????????????????????????????????????????????????????????????????????????????????????????????????????????????????????????????????????????????????????????????????????????????????????????????????????????????????????????????????????????????????????????????????????????????????????????????????????????????????????????????????????????????????????????????????????????????????????????????????????????????????????????????????????????????????????????????????????????????????????????????????????????????????????????????????????????????????????????????????????????????????????????????????????????????????????????????????????????????????????????????????????????????????????????????????????????????????????????????????????????????C????????????????????????????????????????????????????????????????????????????????????????????????????????????????????????????????????????????????????????????????????????????????????????????????????????????????????????????????????????????????????????????????????????????????????????????????????????????????????????????????????????????????????????????????????????????????????????????????????????????????????????????????????????????????????????????????????????????????????????????????????????????????????????????????????????????????????????????????????????????????????????????????????????????????????????????????????????????????????????????????????????????????????????????????????????????????????????????????????????????????????????????????????????????????????????????????????????????????????????????????????????????????????????????????????????????????????????????????????????????????????????????????????????????????????????????????????????????????????????????????????????????????????????????????????????????????????????????????????????????????????????????????????????????????????????????????????????????????????????????????????????????????????????????????????????????????????????????????????????????????????????????????????????????????????????????????????????????????????????????????????????????????????????????????????????????????????????????????????????????????????????????????????????????????????????????????????????????????????????????????????????????????????????????????????????????????????????????????????????????????????????????????????????????????????????????????????????????????????????????????????????????????????????????????????????????????????????????????????????????????????????????????????????????????????????????????????????????????????????????????????????????????????????????????????????????????????????????????????????????????????????????????????????????????????????????????????????????????????????????????????????????????????????????????????????????????????????????????????????????????????????????????????????????????????????????????O????????????????????????????????????????????????????????????????????????????????????????????????????????????????????????????????????????????????????????????????????????????????????????????????????????????????????????????????????????????????????????????????????????????????????????????????????????????????????????????????????????????????????????????????????????????????????????????????????????????????????????????????????????????????????????????????????????????????????????????????????????????????????????????????????????????????????????????????????????????????????????????????????????????????????????????????????????????????????????????????????????????????????????????????????????????????????????????????????????????????????????????????????????????????????????????????????????????????????????????????????????????????????????????????????????????????????????????????????????????????????????????????????????????????????????????????????????????????????????????????????????????????????????????????????????????????????????????????????????????????????????????????????????????????????????????????????????????????????????????????????????????????????????????????????????????????????????????????????????????????????????????????????????????????????????????????????????????????????????????????????????????????????????????????????????????????????????????????????????????????????????????????????????????????????????????????????????????????????????????????????????????????????????????????????????????????????????????????????????????????????????????????????????????????????????????????????????????????????????????????????????????????????????????????????????????????????????????????????????????????????????????????????????????????????????????????????????????????????????????????????????????????????????????????????????????????????????????????????????????????????????????????????????????????????????????????????????????????????????????????????????????????????????????????????????????????????????????????????????????????????????????????????????????????????????????????H????????????????????????????????????????????????????????????????????????????????????????????????????????????????????????????????????????????????????????????????????????????????????????????????????????????????????????????????????????????????????????????????????????????????????????????????????????????????????????????????????????????????????????????????????????????????????????????????????????????????????????????????????????????????????????????????????????????????????????????????????????????????????????????????????????????????????????????????????????????????????????????????????????????????????????????????????????????????????????????????????????????????????????????????????????????????????????????????????????????????????????????????????????????????????????????????????????????????????????????????????????????????????????????????????????????????????????????????????????????????????????????????????????????????????????????????????????????????????????????????????????????????????????????????????????????????????????????????????????????????????????????????????????????????????????????????????????????????????????????????????????????????????????????????????????????????????????????????????????????????????????????????????????????????????????????????????????????????????????????????????????????????????????????????????????????????????????????????????????????????????????????????????????????????????????????????????????????????????????????????????????????????????????????????????????????????????????????????????????????????????????????????????????????????????????????????????????????????????????????????????????????????????????????????????????????????????????????????????????????????????????????????????????????????????????????????????????????????????????????????????????????????????????????????????????????????????????????????????????????????????????????????????????????????????????????????????????????????????????????????????????????????????????????????????????????????????????????????????????????????????????????????????????????????????????????????_~_Untitled_2

_audit_creation_date               2025-10-12
_audit_creation_method             'generated by MedeA 3.3.1'

_chemical_formula_sum              'C36H18Na3O13Ti'

_symmetry_space_group_name_H-M     'P1'
_symmetry_Int_Tables_number        1

_cell_length_a                     25.00000
_cell_length_b                     12.00000
_cell_length_c                     33.00000
_cell_angle_alpha                  90.00
_cell_angle_beta                   90.00
_cell_angle_gamma                  90.00
_cell_volume                       9900.00
_cell_formula_units_Z              1

loop_
_atom_site_label
_atom_site_symmetry_multiplicity
_atom_site_Wyckoff_symbol
_atom_site_fract_x
_atom_site_fract_y
_atom_site_fract_z
_atom_site_occupancy
C1       1 a   0.67790   0.45990   0.61969 1.0
H1       1 a   0.65783   0.74513   0.68513 1.0
C2       1 a   0.65758   0.67147   0.74457 1.0
H2       1 a   0.65243   0.74961   0.76097 1.0
C3       1 a   0.66149   0.57184   0.76745 1.0
C4       1 a   0.66763   0.47022   0.74783 1.0
H3       1 a   0.67047   0.39442   0.76603 1.0
C5       1 a   0.67054   0.46422   0.70502 1.0
C6       1 a   0.66738   0.56582   0.68214 1.0
H4       1 a   0.66982   0.63737   0.62162 1.0
C7       1 a   0.67147   0.56100   0.63955 1.0
C8       1 a   0.66056   0.66852   0.70290 1.0
H5       1 a   0.68515   0.28100   0.62558 1.0
C9       1 a   0.68026   0.35925   0.64200 1.0
H6       1 a   0.67898   0.28448   0.70118 1.0
C10      1 a   0.67682   0.36181   0.68377 1.0
C11      1 a   0.68280   0.46208   0.57491 1.0
O1       1 a   0.68577   0.55729   0.55715 1.0
C12      1 a   0.65964   0.57828   0.81299 1.0
O2       1 a   0.66520   0.48826   0.83345 1.0
O3       1 a   0.68454   0.37322   0.55332 1.0
O4       1 a   0.65305   0.67467   0.82902 1.0
Ti1      1 a   0.69202   0.47894   0.50119 1.0
O5       1 a   0.67565   0.35237   0.45676 1.0
C13      1 a   0.67224   0.43088   0.43050 1.0
C14      1 a   0.66474   0.40976   0.38660 1.0
H7       1 a   0.67728   0.66084   0.30374 1.0
C15      1 a   0.66583   0.56230   0.24987 1.0
H8       1 a   0.67028   0.63146   0.22869 1.0
C16      1 a   0.65601   0.45458   0.23392 1.0
C17      1 a   0.65037   0.36429   0.25993 1.0
H9       1 a   0.64287   0.28213   0.24690 1.0
C18      1 a   0.65451   0.37748   0.30239 1.0
C19      1 a   0.66427   0.48692   0.31834 1.0
H10      1 a   0.67615   0.58278   0.37360 1.0
C20      1 a   0.66878   0.50051   0.36063 1.0
C21      1 a   0.66969   0.57806   0.29117 1.0
H11      1 a   0.65242   0.23191   0.39217 1.0
C22      1 a   0.65522   0.30166   0.37107 1.0
H12      1 a   0.64240   0.20331   0.31746 1.0
C23      1 a   0.64989   0.28639   0.32978 1.0
O6       1 a   0.67692   0.53246   0.44235 1.0
C24      1 a   0.65198   0.43757   0.18881 1.0
O7       1 a   0.64253   0.33890   0.17580 1.0
O8       1 a   0.65831   0.52240   0.16569 1.0
C25      1 a   0.51573   0.56402   0.49778 1.0
H13      1 a   0.40337   0.80859   0.48636 1.0
C26      1 a   0.33316   0.70482   0.49041 1.0
H14      1 a   0.30448   0.77295   0.48794 1.0
C27      1 a   0.31312   0.59535   0.49487 1.0
C28      1 a   0.34849   0.50616   0.49797 1.0
H15      1 a   0.33209   0.42230   0.50139 1.0
C29      1 a   0.40446   0.52315   0.49733 1.0
C30      1 a   0.42454   0.63471   0.49328 1.0
H16      1 a   0.49665   0.73668   0.49077 1.0
C31      1 a   0.48036   0.65254   0.49362 1.0
C32      1 a   0.38769   0.72402   0.48959 1.0
H17      1 a   0.52487   0.38612   0.50450 1.0
C33      1 a   0.49612   0.45397   0.50122 1.0
H18      1 a   0.42635   0.34910   0.50414 1.0
C34      1 a   0.44159   0.43405   0.50101 1.0
C35      1 a   0.57479   0.58660   0.49837 1.0
O9       1 a   0.59167   0.68416   0.49316 1.0
C36      1 a   0.25363   0.57603   0.49763 1.0
O10      1 a   0.23706   0.47601   0.50252 1.0
O11      1 a   0.60548   0.50244   0.50435 1.0
O12      1 a   0.22291   0.66113   0.49574 1.0
Na1      1 a   0.64585   0.40775   0.11503 1.0
Na2      1 a   0.66036   0.59337   0.88743 1.0
Na3      1 a   0.15648   0.54750   0.50967 1.0
O17      1 a   0.75867   0.50051   0.49688 1.0
