# Supplementary material for: Bernoulli’s principle-mediated Cl2 electrosynthesis
Source: Nat Commun. 2026 Jan 24;17:1062. doi: 10.1038/s41467-025-66643-6 (PMC12852893; doi:10.1038/s41467-025-66643-6)
Supplement: Supplementary file 3 — Supplementary Data 1 [file 41467_2025_66643_MOESM3_ESM.zip › DFT calculation simulation structure/Ti-MOF(O) initial.txt]

Title               C36H18Na3O13Ti

Structure parameters

                       x          y          z          Occ.     U    Site      Sym.
   1 C   C1          0.67790    0.45990    0.61969    1.000    0.000    1a         1
   2 H   H1          0.65783    0.74513    0.68513    1.000    0.000    1a         1
   3 C   C2          0.65758    0.67147    0.74457    1.000    0.000    1a         1
   4 H   H2          0.65243    0.74961    0.76097    1.000    0.000    1a         1
   5 C   C3          0.66149    0.57184    0.76745    1.000    0.000    1a         1
   6 C   C4          0.66763    0.47022    0.74783    1.000    0.000    1a         1
   7 H   H3          0.67047    0.39442    0.76603    1.000    0.000    1a         1
   8 C   C5          0.67054    0.46422    0.70502    1.000    0.000    1a         1
   9 C   C6          0.66738    0.56582    0.68214    1.000    0.000    1a         1
  10 H   H4          0.66982    0.63737    0.62162    1.000    0.000    1a         1
  11 C   C7          0.67147    0.56100    0.63955    1.000    0.000    1a         1
  12 C   C8          0.66056    0.66852    0.70290    1.000    0.000    1a         1
  13 H   H5          0.68515    0.28100    0.62558    1.000    0.000    1a         1
  14 C   C9          0.68026    0.35925    0.64200    1.000    0.000    1a         1
  15 H   H6          0.67898    0.28448    0.70118    1.000    0.000    1a         1
  16 C   C10         0.67682    0.36181    0.68377    1.000    0.000    1a         1
  17 C   C11         0.68280    0.46208    0.57491    1.000    0.000    1a         1
  18 O   O1          0.68577    0.55729    0.55715    1.000    0.000    1a         1
  19 C   C12         0.65964    0.57828    0.81299    1.000    0.000    1a         1
  20 O   O2          0.66520    0.48826    0.83345    1.000    0.000    1a         1
  21 O   O3          0.68454    0.37322    0.55332    1.000    0.000    1a         1
  22 O   O4          0.65305    0.67467    0.82902    1.000    0.000    1a         1
  23 Ti  Ti1         0.69202    0.47894    0.50119    1.000    0.000    1a         1
  24 O   O5          0.67565    0.35237    0.45676    1.000    0.000    1a         1
  25 C   C13         0.67224    0.43088    0.43050    1.000    0.000    1a         1
  26 C   C14         0.66474    0.40976    0.38660    1.000    0.000    1a         1
  27 H   H7          0.67728    0.66084    0.30374    1.000    0.000    1a         1
  28 C   C15         0.66583    0.56230    0.24987    1.000    0.000    1a         1
  29 H   H8          0.67028    0.63146    0.22869    1.000    0.000    1a         1
  30 C   C16         0.65601    0.45458    0.23392    1.000    0.000    1a         1
  31 C   C17         0.65037    0.36429    0.25993    1.000    0.000    1a         1
  32 H   H9          0.64287    0.28213    0.24690    1.000    0.000    1a         1
  33 C   C18         0.65451    0.37748    0.30239    1.000    0.000    1a         1
  34 C   C19         0.66427    0.48692    0.31834    1.000    0.000    1a         1
  35 H   H10         0.67615    0.58278    0.37360    1.000    0.000    1a         1
  36 C   C20         0.66878    0.50051    0.36063    1.000    0.000    1a         1
  37 C   C21         0.66969    0.57806    0.29117    1.000    0.000    1a         1
  38 H   H11         0.65242    0.23191    0.39217    1.000    0.000    1a         1
  39 C   C22         0.65522    0.30166    0.37107    1.000    0.000    1a         1
  40 H   H12         0.64240    0.20331    0.31746    1.000    0.000    1a         1
  41 C   C23         0.64989    0.28639    0.32978    1.000    0.000    1a         1
  42 O   O6          0.67692    0.53246    0.44235    1.000    0.000    1a         1
  43 C   C24         0.65198    0.43757    0.18881    1.000    0.000    1a         1
  44 O   O7          0.64253    0.33890    0.17580    1.000    0.000    1a         1
  45 O   O8          0.65831    0.52240    0.16569    1.000    0.000    1a         1
  46 C   C25         0.51573    0.56402    0.49778    1.000    0.000    1a         1
  47 H   H13         0.40337    0.80859    0.48636    1.000    0.000    1a         1
  48 C   C26         0.33316    0.70482    0.49041    1.000    0.000    1a         1
  49 H   H14         0.30448    0.77295    0.48794    1.000    0.000    1a         1
  50 C   C27         0.31312    0.59535    0.49487    1.000    0.000    1a         1
  51 C   C28         0.34849    0.50616    0.49797    1.000    0.000    1a         1
  52 H   H15         0.33209    0.42230    0.50139    1.000    0.000    1a         1
  53 C   C29         0.40446    0.52315    0.49733    1.000    0.000    1a         1
  54 C   C30         0.42454    0.63471    0.49328    1.000    0.000    1a         1
  55 H   H16         0.49665    0.73668    0.49077    1.000    0.000    1a         1
  56 C   C31         0.48036    0.65254    0.49362    1.000    0.000    1a         1
  57 C   C32         0.38769    0.72402    0.48959    1.000    0.000    1a         1
  58 H   H17         0.52487    0.38612    0.50450    1.000    0.000    1a         1
  59 C   C33         0.49612    0.45397    0.50122    1.000    0.000    1a         1
  60 H   H18         0.42635    0.34910    0.50414    1.000    0.000    1a         1
  61 C   C34         0.44159    0.43405    0.50101    1.000    0.000    1a         1
  62 C   C35         0.57479    0.58660    0.49837    1.000    0.000    1a         1
  63 O   O9          0.59167    0.68416    0.49316    1.000    0.000    1a         1
  64 C   C36         0.25363    0.57603    0.49763    1.000    0.000    1a         1
  65 O   O10         0.23706    0.47601    0.50252    1.000    0.000    1a         1
  66 O   O11         0.60548    0.50244    0.50435    1.000    0.000    1a         1
  67 O   O12         0.22291    0.66113    0.49574    1.000    0.000    1a         1
  68 Na  Na1         0.64585    0.40775    0.11503    1.000    0.000    1a         1
  69 Na  Na2         0.66036    0.59337    0.88743    1.000    0.000    1a         1
  70 Na  Na3         0.15648    0.54750    0.50967    1.000    0.000    1a         1
  71 O   O17         0.75867    0.50051    0.49688    1.000    0.000    1a         1
====================================================================================
