# Supplementary material for: Bernoulli’s principle-mediated Cl2 electrosynthesis
Source: Nat Commun. 2026 Jan 24;17:1062. doi: 10.1038/s41467-025-66643-6 (PMC12852893; doi:10.1038/s41467-025-66643-6)
Supplement: Supplementary file 3 — Supplementary Data 1 [file 41467_2025_66643_MOESM3_ESM.zip › DFT calculation simulation structure/Ti-MOF(O) minimized.cif]

data_Periodic_*_Na????????????????????????????????????????????????????????????????????????????????????????????????????????????????????????????????????????????????????????????????????????????????????????????????????????????????????????????????????????????????????????????????????????????????????????????????????????????????????????????????????????????????????????????????????????????????????????????????????????????????????????????????????????????????????????????????????????????????????????????????????????????????????????????????????????????????????????????????????????????????????????????????????????????????????????????????????????????????????????????????????????????????????????????????????????????????????????????????????????????????????????????????????????????????????????????????????????????????????????????????????????????????????????????????????????????????????????????????????????????????????????????????????????????????????????????????????????????????????????????????????????????????????????????????????????????????????????????????Ti????????????????????????????????????????????????????????????????????????????????????????????????????????????????????????????????????????????????????????????????????????????????????????????????????????????????????????????????????????????????????????????????????????????????????????????????????????????????????????????????????????????????????????????????????????????????????????????????????????????????????????????????????????????????????????????????????????????????????????????????????????????????????????????????????????????????????????????????????????????????????????????????????????????????????????????????????????????????????????????????????????????????????????????????????????????????????????????????????????????????????????????????????????????????????????????????????????????????????????????????????????????????????????????????????????????????????????????????????????????????????????????????????????????????????????????????????????????????????????????????????????????????????????????????????????????????????????????????C????????????????????????????????????????????????????????????????????????????????????????????????????????????????????????????????????????????????????????????????????????????????????????????????????????????????????????????????????????????????????????????????????????????????????????????????????????????????????????????????????????????????????????????????????????????????????????????????????????????????????????????????????????????????????????????????????????????????????????????????????????????????????????????????????????????????????????????????????????????????????????????????????????????????????????????????????????????????????????????????????????????????????????????????????????????????????????????????????????????????????????????????????????????????????????????????????????????????????????????????????????????????????????????????????????????????????????????????????????????????????????????????????????????????????????????????????????????????????????????????????????????????????????????????????????????????????????????????????????????????????????????????????????????????????????????????????????????????????????????????????????????????????????????????????????????????????????????????????????????????????????????????????????????????????????????????????????????????????????????????????????????????????????????????????????????????????????????????????????????????????????????????????????????????????????????????????????????????????????????????????????????????????????????????????????????????????????????????????????????????????????????????????????????????????????????????????????????????????????????????????????????????????????????????????????????????????????????????????????????????????????????????????????????????????????????????????????????????????????????????????????????????????????????????????????????????????????????????????????????????????????????????????????????????????????????????????????????????????????????????????????????????????????????????????????????????????????????????????????????????????????????????????????????????????????????????O????????????????????????????????????????????????????????????????????????????????????????????????????????????????????????????????????????????????????????????????????????????????????????????????????????????????????????????????????????????????????????????????????????????????????????????????????????????????????????????????????????????????????????????????????????????????????????????????????????????????????????????????????????????????????????????????????????????????????????????????????????????????????????????????????????????????????????????????????????????????????????????????????????????????????????????????????????????????????????????????????????????????????????????????????????????????????????????????????????????????????????????????????????????????????????????????????????????????????????????????????????????????????????????????????????????????????????????????????????????????????????????????????????????????????????????????????????????????????????????????????????????????????????????????????????????????????????????????????????????????????????????????????????????????????????????????????????????????????????????????????????????????????????????????????????????????????????????????????????????????????????????????????????????????????????????????????????????????????????????????????????????????????????????????????????????????????????????????????????????????????????????????????????????????????????????????????????????????????????????????????????????????????????????????????????????????????????????????????????????????????????????????????????????????????????????????????????????????????????????????????????????????????????????????????????????????????????????????????????????????????????????????????????????????????????????????????????????????????????????????????????????????????????????????????????????????????????????????????????????????????????????????????????????????????????????????????????????????????????????????????????????????????????????????????????????????????????????????????????????????????????????????????????????????????????????????H????????????????????????????????????????????????????????????????????????????????????????????????????????????????????????????????????????????????????????????????????????????????????????????????????????????????????????????????????????????????????????????????????????????????????????????????????????????????????????????????????????????????????????????????????????????????????????????????????????????????????????????????????????????????????????????????????????????????????????????????????????????????????????????????????????????????????????????????????????????????????????????????????????????????????????????????????????????????????????????????????????????????????????????????????????????????????????????????????????????????????????????????????????????????????????????????????????????????????????????????????????????????????????????????????????????????????????????????????????????????????????????????????????????????????????????????????????????????????????????????????????????????????????????????????????????????????????????????????????????????????????????????????????????????????????????????????????????????????????????????????????????????????????????????????????????????????????????????????????????????????????????????????????????????????????????????????????????????????????????????????????????????????????????????????????????????????????????????????????????????????????????????????????????????????????????????????????????????????????????????????????????????????????????????????????????????????????????????????????????????????????????????????????????????????????????????????????????????????????????????????????????????????????????????????????????????????????????????????????????????????????????????????????????????????????????????????????????????????????????????????????????????????????????????????????????????????????????????????????????????????????????????????????????????????????????????????????????????????????????????????????????????????????????????????????????????????????????????????????????????????????????????????????????????????????????????_~_Untitled_1

_audit_creation_date               2025-10-12
_audit_creation_method             'generated by MedeA 3.3.1'

_chemical_formula_sum              'C36H18Na3O13Ti'

_symmetry_space_group_name_H-M     'P1'
_symmetry_Int_Tables_number        1

_cell_length_a                     25.00000
_cell_length_b                     12.00000
_cell_length_c                     33.00000
_cell_angle_alpha                  90.00
_cell_angle_beta                   90.00
_cell_angle_gamma                  90.00
_cell_volume                       9900.00
_cell_formula_units_Z              1

loop_
_atom_site_label
_atom_site_symmetry_multiplicity
_atom_site_Wyckoff_symbol
_atom_site_fract_x
_atom_site_fract_y
_atom_site_fract_z
_atom_site_occupancy
C1       1 a   0.67789   0.45986   0.61971 1.0
H1       1 a   0.65787   0.74513   0.68514 1.0
C2       1 a   0.65760   0.67152   0.74460 1.0
H2       1 a   0.65245   0.74968   0.76098 1.0
C3       1 a   0.66150   0.57191   0.76748 1.0
C4       1 a   0.66762   0.47026   0.74787 1.0
H3       1 a   0.67045   0.39450   0.76609 1.0
C5       1 a   0.67052   0.46422   0.70507 1.0
C6       1 a   0.66736   0.56580   0.68217 1.0
H4       1 a   0.66978   0.63735   0.62165 1.0
C7       1 a   0.67144   0.56097   0.63958 1.0
C8       1 a   0.66058   0.66851   0.70292 1.0
H5       1 a   0.68513   0.28095   0.62563 1.0
C9       1 a   0.68024   0.35924   0.64203 1.0
H6       1 a   0.67901   0.28449   0.70122 1.0
C10      1 a   0.67680   0.36181   0.68381 1.0
C11      1 a   0.68293   0.46211   0.57493 1.0
O1       1 a   0.68586   0.55735   0.55718 1.0
C12      1 a   0.65965   0.57824   0.81303 1.0
O2       1 a   0.66525   0.48815   0.83345 1.0
O3       1 a   0.68486   0.37329   0.55333 1.0
O4       1 a   0.65303   0.67456   0.82910 1.0
Ti1      1 a   0.69231   0.47907   0.50121 1.0
O5       1 a   0.67604   0.35248   0.45674 1.0
C13      1 a   0.67248   0.43097   0.43049 1.0
C14      1 a   0.66483   0.40983   0.38659 1.0
H7       1 a   0.67722   0.66076   0.30364 1.0
C15      1 a   0.66578   0.56213   0.24980 1.0
H8       1 a   0.67020   0.63129   0.22862 1.0
C16      1 a   0.65599   0.45440   0.23386 1.0
C17      1 a   0.65036   0.36413   0.25988 1.0
H9       1 a   0.64286   0.28197   0.24686 1.0
C18      1 a   0.65451   0.37740   0.30235 1.0
C19      1 a   0.66426   0.48686   0.31829 1.0
H10      1 a   0.67617   0.58282   0.37352 1.0
C20      1 a   0.66880   0.50050   0.36059 1.0
C21      1 a   0.66964   0.57795   0.29110 1.0
H11      1 a   0.65246   0.23195   0.39216 1.0
C22      1 a   0.65526   0.30172   0.37106 1.0
H12      1 a   0.64241   0.20326   0.31748 1.0
C23      1 a   0.64989   0.28637   0.32978 1.0
O6       1 a   0.67714   0.53256   0.44237 1.0
C24      1 a   0.65196   0.43741   0.18875 1.0
O7       1 a   0.64252   0.33875   0.17572 1.0
O8       1 a   0.65829   0.52229   0.16564 1.0
C25      1 a   0.51569   0.56420   0.49786 1.0
H13      1 a   0.40320   0.80872   0.48635 1.0
C26      1 a   0.33305   0.70488   0.49041 1.0
H14      1 a   0.30435   0.77296   0.48794 1.0
C27      1 a   0.31302   0.59537   0.49489 1.0
C28      1 a   0.34841   0.50626   0.49796 1.0
H15      1 a   0.33206   0.42238   0.50139 1.0
C29      1 a   0.40439   0.52330   0.49730 1.0
C30      1 a   0.42447   0.63487   0.49330 1.0
H16      1 a   0.49657   0.73690   0.49096 1.0
C31      1 a   0.48031   0.65274   0.49374 1.0
C32      1 a   0.38756   0.72414   0.48960 1.0
H17      1 a   0.52481   0.38629   0.50452 1.0
C33      1 a   0.49606   0.45411   0.50119 1.0
H18      1 a   0.42629   0.34928   0.50411 1.0
C34      1 a   0.44153   0.43421   0.50095 1.0
C35      1 a   0.57479   0.58660   0.49839 1.0
O9       1 a   0.59170   0.68401   0.49290 1.0
C36      1 a   0.25352   0.57598   0.49770 1.0
O10      1 a   0.23700   0.47595   0.50265 1.0
O11      1 a   0.60550   0.50256   0.50452 1.0
O12      1 a   0.22277   0.66103   0.49575 1.0
Na1      1 a   0.64583   0.40783   0.11497 1.0
Na2      1 a   0.66036   0.59301   0.88746 1.0
Na3      1 a   0.15625   0.54713   0.50927 1.0
O17      1 a   0.75900   0.50029   0.49706 1.0
