# Supplementary material for: Bernoulli’s principle-mediated Cl2 electrosynthesis
Source: Nat Commun. 2026 Jan 24;17:1062. doi: 10.1038/s41467-025-66643-6 (PMC12852893; doi:10.1038/s41467-025-66643-6)
Supplement: Supplementary file 3 — Supplementary Data 1 [file 41467_2025_66643_MOESM3_ESM.zip › DFT calculation simulation structure/Ti-MOF(O) minimized.txt]

Title               C36H18Na3O13Ti

Structure parameters

                       x          y          z          Occ.     U    Site      Sym.
   1 C   C1          0.67789    0.45986    0.61971    1.000    0.000    1a         1
   2 H   H1          0.65787    0.74513    0.68514    1.000    0.000    1a         1
   3 C   C2          0.65760    0.67152    0.74460    1.000    0.000    1a         1
   4 H   H2          0.65245    0.74968    0.76098    1.000    0.000    1a         1
   5 C   C3          0.66150    0.57191    0.76748    1.000    0.000    1a         1
   6 C   C4          0.66762    0.47026    0.74787    1.000    0.000    1a         1
   7 H   H3          0.67045    0.39450    0.76609    1.000    0.000    1a         1
   8 C   C5          0.67052    0.46422    0.70507    1.000    0.000    1a         1
   9 C   C6          0.66736    0.56580    0.68217    1.000    0.000    1a         1
  10 H   H4          0.66978    0.63735    0.62165    1.000    0.000    1a         1
  11 C   C7          0.67144    0.56097    0.63958    1.000    0.000    1a         1
  12 C   C8          0.66058    0.66851    0.70292    1.000    0.000    1a         1
  13 H   H5          0.68513    0.28095    0.62563    1.000    0.000    1a         1
  14 C   C9          0.68024    0.35924    0.64203    1.000    0.000    1a         1
  15 H   H6          0.67901    0.28449    0.70122    1.000    0.000    1a         1
  16 C   C10         0.67680    0.36181    0.68381    1.000    0.000    1a         1
  17 C   C11         0.68293    0.46211    0.57493    1.000    0.000    1a         1
  18 O   O1          0.68586    0.55735    0.55718    1.000    0.000    1a         1
  19 C   C12         0.65965    0.57824    0.81303    1.000    0.000    1a         1
  20 O   O2          0.66525    0.48815    0.83345    1.000    0.000    1a         1
  21 O   O3          0.68486    0.37329    0.55333    1.000    0.000    1a         1
  22 O   O4          0.65303    0.67456    0.82910    1.000    0.000    1a         1
  23 Ti  Ti1         0.69231    0.47907    0.50121    1.000    0.000    1a         1
  24 O   O5          0.67604    0.35248    0.45674    1.000    0.000    1a         1
  25 C   C13         0.67248    0.43097    0.43049    1.000    0.000    1a         1
  26 C   C14         0.66483    0.40983    0.38659    1.000    0.000    1a         1
  27 H   H7          0.67722    0.66076    0.30364    1.000    0.000    1a         1
  28 C   C15         0.66578    0.56213    0.24980    1.000    0.000    1a         1
  29 H   H8          0.67020    0.63129    0.22862    1.000    0.000    1a         1
  30 C   C16         0.65599    0.45440    0.23386    1.000    0.000    1a         1
  31 C   C17         0.65036    0.36413    0.25988    1.000    0.000    1a         1
  32 H   H9          0.64286    0.28197    0.24686    1.000    0.000    1a         1
  33 C   C18         0.65451    0.37740    0.30235    1.000    0.000    1a         1
  34 C   C19         0.66426    0.48686    0.31829    1.000    0.000    1a         1
  35 H   H10         0.67617    0.58282    0.37352    1.000    0.000    1a         1
  36 C   C20         0.66880    0.50050    0.36059    1.000    0.000    1a         1
  37 C   C21         0.66964    0.57795    0.29110    1.000    0.000    1a         1
  38 H   H11         0.65246    0.23195    0.39216    1.000    0.000    1a         1
  39 C   C22         0.65526    0.30172    0.37106    1.000    0.000    1a         1
  40 H   H12         0.64241    0.20326    0.31748    1.000    0.000    1a         1
  41 C   C23         0.64989    0.28637    0.32978    1.000    0.000    1a         1
  42 O   O6          0.67714    0.53256    0.44237    1.000    0.000    1a         1
  43 C   C24         0.65196    0.43741    0.18875    1.000    0.000    1a         1
  44 O   O7          0.64252    0.33875    0.17572    1.000    0.000    1a         1
  45 O   O8          0.65829    0.52229    0.16564    1.000    0.000    1a         1
  46 C   C25         0.51569    0.56420    0.49786    1.000    0.000    1a         1
  47 H   H13         0.40320    0.80872    0.48635    1.000    0.000    1a         1
  48 C   C26         0.33305    0.70488    0.49041    1.000    0.000    1a         1
  49 H   H14         0.30435    0.77296    0.48794    1.000    0.000    1a         1
  50 C   C27         0.31302    0.59537    0.49489    1.000    0.000    1a         1
  51 C   C28         0.34841    0.50626    0.49796    1.000    0.000    1a         1
  52 H   H15         0.33206    0.42238    0.50139    1.000    0.000    1a         1
  53 C   C29         0.40439    0.52330    0.49730    1.000    0.000    1a         1
  54 C   C30         0.42447    0.63487    0.49330    1.000    0.000    1a         1
  55 H   H16         0.49657    0.73690    0.49096    1.000    0.000    1a         1
  56 C   C31         0.48031    0.65274    0.49374    1.000    0.000    1a         1
  57 C   C32         0.38756    0.72414    0.48960    1.000    0.000    1a         1
  58 H   H17         0.52481    0.38629    0.50452    1.000    0.000    1a         1
  59 C   C33         0.49606    0.45411    0.50119    1.000    0.000    1a         1
  60 H   H18         0.42629    0.34928    0.50411    1.000    0.000    1a         1
  61 C   C34         0.44153    0.43421    0.50095    1.000    0.000    1a         1
  62 C   C35         0.57479    0.58660    0.49839    1.000    0.000    1a         1
  63 O   O9          0.59170    0.68401    0.49290    1.000    0.000    1a         1
  64 C   C36         0.25352    0.57598    0.49770    1.000    0.000    1a         1
  65 O   O10         0.23700    0.47595    0.50265    1.000    0.000    1a         1
  66 O   O11         0.60550    0.50256    0.50452    1.000    0.000    1a         1
  67 O   O12         0.22277    0.66103    0.49575    1.000    0.000    1a         1
  68 Na  Na1         0.64583    0.40783    0.11497    1.000    0.000    1a         1
  69 Na  Na2         0.66036    0.59301    0.88746    1.000    0.000    1a         1
  70 Na  Na3         0.15625    0.54713    0.50927    1.000    0.000    1a         1
  71 O   O17         0.75900    0.50029    0.49706    1.000    0.000    1a         1
====================================================================================
