# Supplementary material for: Bernoulli’s principle-mediated Cl2 electrosynthesis
Source: Nat Commun. 2026 Jan 24;17:1062. doi: 10.1038/s41467-025-66643-6 (PMC12852893; doi:10.1038/s41467-025-66643-6)
Supplement: Supplementary file 8 — Source Data [file 41467_2025_66643_MOESM8_ESM.xlsx]

## Sheet: Figure 1
Figure 1c													Figure 1d
														Order	Potential 1.8 V	Potential 2.0 V	Potential 2.2 V	Potential 2.4 V
	pH	E (V versus. NHE)	pH	E (V versus. NHE)	pH	E (V versus. NHE)	pH	E (V versus. NHE)	pH	E (V versus. NHE)				1	46.6	66	73.8	71.2
	0	1.36	4.3	1.36	7.5	1.2656	0	1.23	0	1.76				2	4.3	6	3.9	6
	4.3	1.36	7.5	1.2656	14	0.8821	14	0.404	14	0.934				3	0	0	0	0
Figure 1e
		μCl2 gas(mmol cm-2 h-1)
	Potential	pH=13	pH=7	pH=1
	1.8	0	0.21	3
	2	0	0.42	5.46
	2.2	0	0.36	7.32
	2.4	0	0.72	8.49

## Sheet: Figure 2
Figure 2b							Figure 2c				Figure 2d										Figure 2e								Figure 2f
	2 Theta (degree)	Intensity(a.u.)		2 Theta (degree)	Intensity(a.u.)			Wavenumbers (cm-1)	Intensity(a.u.)			TiO2			Ti-foil			Ti-MOF				Ti-MOF		Ti-foil		TiO2				K (Å-1)	R(Å)
	5	3		7.44	43.776			399.675	0			Energy (eV)	Normalized cm(E)		Energy (eV)	Normalized cm(E)		Energy (eV)	Normalized cm(E)			R(Å)	|FT(K3 χ(k))| (a.u.)	R(Å)	|FT(K3 χ(k))| (a.u.)	R(Å)	|FT(K3 χ(k))| (a.u.)			0	0.05	0.1	0.15	0.2	0.25	0.3	0.35	0.4	0.45	0.5	0.55	0.6	0.65	0.7	0.75	0.8	0.85	0.9	0.95
	5.04	2		10.83	11.604			400.157	100.137			4754.46	0.01744		4962.33	0.60252		4755.95	0.05723			0	0.32636	0	0.08652	0	0.4749			0.05	0.02212	0.02213	0.02214	0.02214	0.02215	0.02216	0.02216	0.02217	0.02218	0.02218	0.02219	0.0222	0.0222	0.02221	0.02222	0.02222	0.02223	0.02223	0.02224
	5.08	2		11.44	0.331			400.639	93.5536			4759.46	0.01638		4962.56	0.62709		4760.95	0.04375			0.03068	0.3186	0.03068	0.11798	0.03068	0.45074			0.1	0.02752	0.02756	0.02759	0.02763	0.02766	0.0277	0.02773	0.02777	0.02781	0.02784	0.02788	0.02791	0.02795	0.02798	0.02802	0.02805	0.02809	0.02812	0.02816
	5.12	5		13.54	10.159			401.121	88.2105			4764.46	0.01474		4962.95	0.65105		4765.95	0.038			0.06136	0.29665	0.06136	0.17581	0.06136	0.38034			0.15	0.03583	0.03591	0.036	0.03608	0.03616	0.03625	0.03633	0.03641	0.0365	0.03658	0.03666	0.03674	0.03683	0.03691	0.03699	0.03707	0.03716	0.03724	0.03732
	5.16	5		14.29	0.518			401.603	84.7856			4769.46	0.0114		4963.31	0.674		4770.95	0.0349			0.09204	0.26483	0.09204	0.22887	0.09204	0.27013			0.2	0.03862	0.03876	0.0389	0.03903	0.03917	0.0393	0.03944	0.03958	0.03971	0.03985	0.03998	0.04012	0.04025	0.04039	0.04053	0.04066	0.0408	0.04093	0.04107
	5.2	2		14.6	2.633			402.085	83.5681			4774.46	0.0107		4963.56	0.69551		4775.95	0.03834			0.12272	0.2316	0.12272	0.26581	0.12272	0.1334			0.25	0.02725	0.02741	0.02757	0.02773	0.02789	0.02805	0.02821	0.02838	0.02854	0.02871	0.02887	0.02904	0.0292	0.02937	0.02954	0.0297	0.02987	0.03004	0.03021
	5.24	0		14.68	41.277			402.567	84.345			4779.46	0.00961		4963.84	0.71719		4780.95	0.03615			0.1534	0.21058	0.1534	0.28152	0.1534	0.07394			0.3	0.00749	0.00768	0.00786	0.00805	0.00824	0.00843	0.00862	0.00881	0.00901	0.00921	0.00941	0.00961	0.00981	0.01002	0.01022	0.01043	0.01064	0.01085	0.01107
	5.28	2		14.72	1.666			403.05	86.4529			4784.46	0.00919		4964.16	0.739		4785.95	0.03729			0.18408	0.21591	0.18408	0.27429	0.18408	0.22217			0.35	0.01756	0.01767	0.01779	0.0179	0.01802	0.01814	0.01827	0.01839	0.01852	0.01865	0.01878	0.01892	0.01905	0.01919	0.01934	0.01948	0.01963	0.01978	0.01993
	5.32	3		14.91	3.618			403.532	89.0459			4789.46	0.00714		4964.4	0.7608		4790.95	0.03022			0.21476	0.24918	0.21476	0.24558	0.21476	0.37944			0.4	0.03134	0.03158	0.03182	0.03206	0.0323	0.03254	0.03278	0.03303	0.03327	0.03352	0.03377	0.03401	0.03427	0.03452	0.03477	0.03503	0.03528	0.03554	0.0358
	5.36	1		16	0.097			404.014	91.3186			4794.46	0.00425		4964.67	0.78283		4795.95	0.02395			0.24544	0.29832	0.24544	0.20051	0.24544	0.51465			0.45	0.03652	0.03695	0.03739	0.03782	0.03826	0.0387	0.03914	0.03958	0.04003	0.04048	0.04093	0.04138	0.04183	0.04229	0.04275	0.04321	0.04368	0.04414	0.04461
	5.4	1		16.18	100			404.496	92.6891			4799.46	0.00676		4965.09	0.80455		4800.95	0.01941			0.27612	0.34984	0.27612	0.15011	0.27612	0.61235			0.5	0.0379	0.03863	0.03937	0.04012	0.04087	0.04163	0.04239	0.04316	0.04393	0.04471	0.04549	0.04628	0.04708	0.04787	0.04868	0.04948	0.0503	0.05111	0.05193
	5.45	2		17.53	8.283			404.978	92.791			4804.46	0.00462		4965.39	0.82531		4805.95	0.01875			0.3068	0.39398	0.3068	0.11789	0.3068	0.66032			0.55	0.05403	0.05508	0.05615	0.05723	0.05832	0.05942	0.06053	0.06166	0.0628	0.06395	0.06511	0.06628	0.06747	0.06866	0.06987	0.07109	0.07231	0.07355	0.0748
	5.49	5		18.29	8.257			405.46	91.6026			4809.46	0.00357		4965.65	0.84562		4810.95	0.01715			0.33748	0.42446	0.33748	0.13128	0.33748	0.64971			0.6	0.09573	0.0972	0.09869	0.1002	0.10173	0.10328	0.10485	0.10643	0.10803	0.10965	0.11129	0.11295	0.11462	0.11631	0.11802	0.11974	0.12148	0.12323	0.12501
	5.53	3		19.04	1.386			405.942	89.496			4814.46	0.00303		4965.93	0.86453		4815.95	0.01657			0.36816	0.438	0.36816	0.1746	0.36816	0.57565			0.65	0.15441	0.15663	0.15887	0.16113	0.16342	0.16572	0.16805	0.1704	0.17277	0.17516	0.17757	0.18001	0.18246	0.18494	0.18743	0.18995	0.19249	0.19504	0.19762
	5.57	1		19.77	19.079			406.424	87.0861			4819.46	0.00348		4966.25	0.88264		4820.95	0.01158			0.39884	0.4348	0.39884	0.21723	0.39884	0.43783			0.7	0.22118	0.22444	0.22773	0.23105	0.23439	0.23776	0.24115	0.24457	0.24802	0.25149	0.25498	0.2585	0.26204	0.26561	0.2692	0.27281	0.27644	0.28009	0.28377
	5.61	0		20.65	0.176			406.906	84.9192			4824.46	0.00102		4966.48	0.89961		4825.95	0.01259			0.42951	0.42	0.42951	0.24271	0.42951	0.24077			0.75	0.28953	0.29407	0.29865	0.30326	0.30791	0.31258	0.31729	0.32203	0.3268	0.3316	0.33642	0.34128	0.34616	0.35106	0.35599	0.36095	0.36593	0.37093	0.37595
	5.65	1		20.67	3.242			407.389	83.268			4829.46	0.00168		4966.78	0.9157		4830.95	0.0057			0.46019	0.40624	0.46019	0.24256	0.46019	0.01376			0.8	0.35493	0.36093	0.36698	0.37308	0.37921	0.38538	0.39159	0.39784	0.40413	0.41045	0.4168	0.42319	0.42961	0.43605	0.44252	0.44902	0.45554	0.46209	0.46865
	5.69	2		20.73	2.419			407.871	82.2087			4834.46	0.0013		4967.2	0.93157		4835.95	-0.00369			0.49087	0.41482	0.49087	0.21272	0.49087	0.29057			0.85	0.4143	0.4219	0.42956	0.43728	0.44504	0.45286	0.46073	0.46865	0.47661	0.48462	0.49266	0.50075	0.50887	0.51702	0.5252	0.53342	0.54166	0.54992	0.5582
	5.73	2		21.09	0.511			408.353	81.7094			4839.46	0.00159		4967.48	0.94638		4840.95	-0.0048			0.52155	0.46763	0.52155	0.1537	0.52155	0.59276			0.9	0.46538	0.47467	0.48404	0.49348	0.503	0.51258	0.52223	0.53195	0.54172	0.55155	0.56143	0.57136	0.58134	0.59136	0.60142	0.61151	0.62163	0.63178	0.64196
	5.77	4		21.3	14.118			408.835	81.6985			4844.46	0.000443733		4967.73	0.96059		4845.95	-0.00433			0.55223	0.57175	0.55223	0.07899	0.55223	0.89345			0.95	0.50623	0.51725	0.52838	0.53961	0.55093	0.56235	0.57386	0.58546	0.59714	0.60889	0.62072	0.63262	0.64458	0.6566	0.66868	0.6808	0.69297	0.70517	0.7174
	5.81	3		21.62	1.201			409.317	82.0508			4849.46	-0.000789435		4968.03	0.97367		4850.95	-0.00176			0.58291	0.71821	0.58291	0.09601	0.58291	1.17066			1	0.53519	0.54789	0.56074	0.57372	0.58684	0.60008	0.61345	0.62694	0.64055	0.65426	0.66808	0.68199	0.696	0.71009	0.72426	0.7385	0.75281	0.76718	0.7816
	5.85	4		21.77	1.036			409.799	82.5765			4854.46	-0.0013		4968.32	0.98622		4855.95	0.00256			0.61359	0.89301	0.61359	0.21782	0.61359	1.40232			1.05	0.55117	0.5654	0.57981	0.59441	0.60918	0.62412	0.63924	0.65451	0.66994	0.68552	0.70125	0.71711	0.73311	0.74922	0.76546	0.7818	0.79824	0.81478	0.8314
	5.9	3		21.95	0.895			410.281	83.0557			4859.46	-0.00144		4968.55	0.99772		4860.95	-0.00227			0.64427	1.08317	0.64427	0.35908	0.64427	1.56788			1.1	0.55406	0.56954	0.58525	0.6012	0.61737	0.63376	0.65037	0.66719	0.68421	0.70144	0.71885	0.73646	0.75424	0.77219	0.7903	0.80857	0.82698	0.84553	0.86421
	5.94	4		22.15	12.478			410.764	83.3143			4864.46	-0.00219		4968.93	1.00851		4865.95	-0.00965			0.67495	1.27741	0.67495	0.50035	0.67495	1.64992			1.15	0.54479	0.56117	0.57783	0.59477	0.61198	0.62947	0.64722	0.66524	0.68351	0.70203	0.72079	0.73979	0.75902	0.77847	0.79814	0.81801	0.83807	0.85832	0.87875
	5.98	4		22.25	0.953			411.246	83.3106			4869.46	-0.00189		4969.31	1.01795		4870.95	-0.00894			0.70563	1.46572	0.70563	0.6288	0.70563	1.63592			1.2	0.52521	0.54209	0.55931	0.57684	0.5947	0.61287	0.63135	0.65014	0.66924	0.68863	0.70831	0.72828	0.74853	0.76904	0.78982	0.81086	0.83214	0.85366	0.8754
	6.02	7		22.45	0.235			411.728	83.1372			4874.46	-0.00246		4969.56	1.02627		4875.95	-0.0117			0.73631	1.63911	0.73631	0.73288	0.73631	1.52021			1.25	0.49772	0.51473	0.5321	0.54983	0.56792	0.58635	0.60514	0.62428	0.64376	0.66357	0.68372	0.70419	0.72498	0.74609	0.7675	0.78921	0.8112	0.83348	0.85603
	6.06	4		22.89	6.698			412.21	82.9836			4879.46	-0.00243		4969.83	1.03338		4880.95	-0.0061			0.76699	1.78967	0.76699	0.80238	0.76699	1.30703			1.3	0.46486	0.48166	0.49884	0.51641	0.53436	0.55269	0.57139	0.59047	0.60992	0.62974	0.64991	0.67045	0.69133	0.71256	0.73413	0.75603	0.77825	0.80078	0.82362
	6.1	4		22.99	0.301			412.692	83.0428			4884.46	-0.00222		4970.16	1.03882		4885.95	-0.00621			0.79767	1.91086	0.79767	0.8292	0.79767	1.01823			1.35	0.42898	0.4453	0.46202	0.47914	0.49665	0.51456	0.53287	0.55156	0.57064	0.5901	0.60995	0.63016	0.65075	0.6717	0.69301	0.71466	0.73666	0.75899	0.78165
	6.14	1		23.87	1.25			413.174	83.4177			4889.46	-0.00346		4970.4	1.04297		4890.95	-0.0024			0.82835	1.99785	0.82835	0.8079	0.82835	0.7243			1.4	0.39203	0.40768	0.42374	0.44021	0.45708	0.47434	0.49201	0.51008	0.52853	0.54738	0.56661	0.58623	0.60622	0.62657	0.64729	0.66837	0.68979	0.71156	0.73365
	6.18	0		24.03	0.001			413.656	84.0183			4894.46	-0.00212		4970.65	1.04602		4895.95	-0.00769			0.85903	2.04807	0.85903	0.73632	0.85903	0.64144			1.45	0.35544	0.37032	0.3856	0.40129	0.41738	0.43387	0.45076	0.46804	0.48572	0.50378	0.52223	0.54105	0.56025	0.57981	0.59972	0.61999	0.6406	0.66154	0.6828
	6.22	0		24.84	0.813			414.138	84.5843			4899.46	-0.00282		4971.07	1.04847		4900.95	-0.00985			0.88971	2.06178	0.88971	0.61587	0.88971	0.94324			1.5	0.32016	0.33421	0.34867	0.36352	0.37878	0.39443	0.41047	0.4269	0.44372	0.46092	0.4785	0.49644	0.51474	0.5334	0.55241	0.57175	0.59141	0.6114	0.63168
	6.26	2		24.96	0.224			414.62	84.818			4904.46	-0.00118		4971.4	1.05021		4905.95	-0.01097			0.92039	2.04291	0.92039	0.4516	0.92039	1.43153			1.55	0.28672	0.29994	0.31356	0.32757	0.34198	0.35678	0.37197	0.38754	0.40349	0.41982	0.43651	0.45357	0.47097	0.48871	0.50679	0.52518	0.54388	0.56287	0.58215
	6.3	4		25.45	0.345			415.103	84.5586			4909.46	-0.00147		4971.65	1.05144		4910.95	-0.01157			0.95107	1.99989	0.95107	0.25205	0.95107	1.95975			1.6	0.25536	0.26775	0.28055	0.29373	0.30732	0.32129	0.33565	0.3504	0.36552	0.38101	0.39686	0.41306	0.42961	0.44648	0.46368	0.48117	0.49896	0.51702	0.53534
	6.35	3		25.53	0.095			415.585	83.8637			4914.46	-0.00144		4971.93	1.05194		4915.95	-0.00362			0.98175	1.94667	0.98175	0.03124	0.98175	2.46354			1.65	0.22609	0.23769	0.24968	0.26208	0.27487	0.28805	0.30163	0.31559	0.32993	0.34464	0.35972	0.37514	0.39091	0.407	0.4234	0.44009	0.45707	0.47431	0.49178
	6.39	0		25.66	2.178			416.067	82.9948			4919.46	-0.000938767		4972.24	1.05212		4920.95	-0.00298			1.01243	1.90296	1.01243	0.20607	1.01243	2.90276			1.7	0.19887	0.20968	0.2209	0.23253	0.24456	0.257	0.26983	0.28306	0.29667	0.31067	0.32503	0.33975	0.35482	0.37021	0.38593	0.40193	0.41822	0.43476	0.45154
	6.43	2		25.81	5.868			416.549	82.3579			4924.46	0.000750968		4972.48	1.05104		4925.95	0.00425			1.04311	1.89271	1.04311	0.43435	1.04311	3.24894			1.75	0.17359	0.18364	0.19411	0.20499	0.21629	0.228	0.24013	0.25266	0.26559	0.27892	0.29263	0.30671	0.32115	0.33594	0.35106	0.36648	0.38219	0.39816	0.41437
	6.47	4		26.16	0.204			417.031	82.3716			4929.46	0.00151		4972.77	1.04921		4930.95	0.00244			1.07379	1.93896	1.07379	0.64195	1.07379	3.48469			1.8	0.15019	0.15949	0.16921	0.17936	0.18994	0.20095	0.21238	0.22424	0.23653	0.24922	0.26232	0.27582	0.28969	0.30394	0.31853	0.33345	0.34868	0.36419	0.37995
	6.51	4		26.97	0.033			417.513	83.3479			4929.96	0.00122		4973.19	1.04701		4931.45	0.000596627			1.10447	2.05614	1.10447	0.8137	1.10447	3.60652			1.85	0.12859	0.13714	0.14613	0.15556	0.16543	0.17574	0.1865	0.19771	0.20936	0.22145	0.23397	0.24691	0.26026	0.274	0.28812	0.30259	0.3174	0.33252	0.34793
	6.55	4		27.1	0.205			417.995	85.2559			4930.46	0.00054307		4973.48	1.04343		4931.95	0.0017			1.13515	2.24467	1.13515	0.93633	1.13515	3.6294			1.9	0.10875	0.11657	0.12483	0.13354	0.14271	0.15234	0.16244	0.173	0.18403	0.19553	0.20748	0.21988	0.23272	0.24599	0.25966	0.27373	0.28816	0.30294	0.31803
	6.59	3		27.28	0.368			418.477	87.67			4930.96	0.00133		4973.73	1.03933		4932.45	-0.000343738			1.16583	2.49239	1.16583	0.99931	1.16583	3.5922			1.95	0.09063	0.09772	0.10527	0.11328	0.12175	0.13071	0.14016	0.15009	0.16051	0.17142	0.18282	0.19469	0.20704	0.21984	0.23309	0.24676	0.26084	0.2753	0.29011
	6.63	4		27.47	1.933			418.959	89.8944			4931.46	0.000397091		4974.03	1.03455		4932.95	0.00262			1.1965	2.78031	1.1965	0.99579	1.1965	3.56138			2	0.0742	0.08058	0.08743	0.09475	0.10256	0.11086	0.11966	0.12897	0.1388	0.14914	0.15999	0.17134	0.1832	0.19555	0.20837	0.22166	0.23539	0.24953	0.26407
	6.67	4		27.49	0.419			419.442	91.3337			4931.96	0.00033254		4974.33	1.02946		4933.45	0.00376			1.22718	3.08796	1.22718	0.92323	1.22718	3.62419			2.05	0.0594	0.06511	0.07128	0.07795	0.0851	0.09277	0.10096	0.10967	0.11892	0.1287	0.13902	0.14987	0.16125	0.17315	0.18555	0.19845	0.21183	0.22566	0.23993
	6.71	4		27.6	0.348			419.924	91.7399			4932.46	0.0007199		4974.56	1.02446		4933.95	0.00752			1.25786	3.39617	1.25786	0.7839	1.25786	3.86018			2.1	0.04619	0.05125	0.0568	0.06284	0.06939	0.07646	0.08407	0.09221	0.10091	0.11016	0.11996	0.13032	0.14123	0.15268	0.16468	0.17719	0.19022	0.20373	0.2177
	6.75	2		28.13	0.056			420.406	91.2458			4932.96	0.000135705		4974.9	1.01965		4934.45	0.01033			1.28854	3.68811	1.28854	0.58527	1.28854	4.30129			2.15	0.03451	0.03898	0.04395	0.04942	0.05542	0.06194	0.069	0.07662	0.0848	0.09354	0.10286	0.11274	0.1232	0.13422	0.14581	0.15794	0.1706	0.18378	0.19746
	6.8	3		28.81	0.121			420.888	90.2225			4933.46	0.00254		4975.3	1.01555		4934.95	0.00965			1.31922	3.94943	1.31922	0.34167	1.31922	4.91868			2.2	0.02429	0.02825	0.03272	0.0377	0.0432	0.04924	0.05581	0.06295	0.07065	0.07892	0.08777	0.0972	0.10722	0.11782	0.129	0.14074	0.15304	0.16587	0.17923
	6.84	6		28.84	0.011			421.37	89.066			4933.96	0.00193		4975.56	1.01159		4935.45	0.01038			1.3499	4.16831	1.3499	0.11028	1.3499	5.64608			2.25	0.01553	0.01909	0.02316	0.02774	0.03282	0.03843	0.04458	0.05127	0.05853	0.06636	0.07476	0.08376	0.09334	0.10352	0.11428	0.12563	0.13755	0.15002	0.16304
	6.88	5		28.93	0.12			421.852	88.033			4934.46	0.000473384		4975.83	1.00861		4935.95	0.00663			1.38058	4.33537	1.38058	0.27766	1.38058	6.40815			2.3	0.0084	0.01173	0.01552	0.01977	0.0245	0.02972	0.03546	0.04173	0.04856	0.05594	0.06391	0.07246	0.08161	0.09135	0.10169	0.11262	0.12414	0.13623	0.14888
	6.92	3		29.05	1.071			422.334	87.1709			4934.96	0.000671449		4976.14	1.00637		4936.45	0.0039			1.41126	4.4437	1.41126	0.56285	1.41126	7.13517			2.35	0.00445	0.00726	0.01059	0.01439	0.01867	0.02343	0.02871	0.03451	0.04086	0.04778	0.05527	0.06335	0.07202	0.08131	0.09119	0.10169	0.11278	0.12446	0.13671
	6.96	2		29.13	4.073			422.816	86.3806			4935.46	0.00196		4976.41	1.00464		4936.95	0.00389			1.44194	4.48881	1.44194	0.82934	1.44194	7.76791			2.4	0.00667	0.00773	0.00971	0.01248	0.01592	0.01996	0.02459	0.02978	0.03555	0.04191	0.04885	0.0564	0.06456	0.07334	0.08273	0.09275	0.10337	0.1146	0.12642
	7	6		29.19	0.099			423.298	85.5106			4935.96	0.00112		4976.64	1.0036		4937.45	0.00453			1.47262	4.46868	1.47262	1.05133	1.47262	8.2589			2.45	0.01055	0.01098	0.012	0.01371	0.01614	0.01926	0.02305	0.02748	0.03255	0.03824	0.04457	0.05152	0.0591	0.06732	0.07618	0.08567	0.09579	0.10654	0.11789
	7.04	7		29.3	0.606			423.781	84.4652			4936.46	0.00236		4977.04	1.00292		4937.95	0.00529			1.5033	4.38364	1.5033	1.2097	1.5033	8.57293			2.5	0.014	0.0144	0.01515	0.01635	0.0181	0.02047	0.02349	0.02716	0.0315	0.03649	0.04214	0.04844	0.05541	0.06303	0.07131	0.08025	0.08984	0.10007	0.11092
	7.08	9		29.45	0.388			424.263	83.2635			4936.96	0.00185		4977.39	1.00236		4938.45	0.00619			1.53398	4.23632	1.53398	1.28991	1.53398	8.68739			2.55	0.01679	0.01733	0.01809	0.01915	0.0206	0.02254	0.02502	0.02809	0.03179	0.03614	0.04115	0.04682	0.05316	0.06018	0.06788	0.07624	0.08528	0.09497	0.10531
	7.12	6		29.6	0.32			424.745	82.0482			4937.46	0.00182		4977.65	1.0019		4938.95	0.00951			1.56466	4.03152	1.56466	1.28344	1.56466	8.59237			2.6	0.01895	0.01967	0.02053	0.02162	0.02299	0.02473	0.02691	0.02959	0.03282	0.03665	0.04111	0.04621	0.05198	0.05843	0.06555	0.07336	0.08184	0.091	0.10082
	7.16	7		29.7	0.039			425.227	80.9989			4937.96	0.00188		4977.92	1.00135		4939.45	0.01252			1.59534	3.77598	1.59534	1.19028	1.59534	8.29042			2.65	0.02052	0.02141	0.02243	0.0236	0.025	0.02668	0.02872	0.03117	0.03409	0.03755	0.04158	0.04621	0.05149	0.05742	0.06402	0.0713	0.07926	0.0879	0.09721
	7.21	7		30.02	0.231			425.709	80.2432			4938.46	0.000924054		4978.24	1.00067		4939.95	0.01343			1.62602	3.47816	1.62602	1.02451	1.62602	7.7958			2.7	0.02157	0.02263	0.02378	0.02507	0.02654	0.02824	0.03023	0.03257	0.03531	0.03851	0.04222	0.0465	0.05136	0.05685	0.06299	0.0698	0.07727	0.08542	0.09425
	7.25	9		30.08	0.196			426.191	79.7824			4938.96	0.0025		4978.48	0.99988		4940.45	0.01451			1.6567	3.14798	1.6567	0.82981	1.6567	7.13311			2.75	0.02216	0.02336	0.02465	0.02605	0.02761	0.02936	0.03136	0.03365	0.03628	0.03932	0.04281	0.04681	0.05136	0.05649	0.06224	0.06862	0.07566	0.08337	0.09174
	7.29	13		30.33	0.538			426.673	79.511			4939.46	0.00294		4978.75	0.99875		4940.95	0.01317			1.68738	2.79652	1.68738	0.71792	1.68738	6.33552			2.8	0.02237	0.02368	0.02508	0.02659	0.02823	0.03004	0.03207	0.03435	0.03693	0.03987	0.04321	0.04701	0.0513	0.05614	0.06156	0.06759	0.07425	0.08155	0.08951
	7.33	20		30.39	0.788			427.155	79.2652			4939.96	0.003		4979.16	0.99813		4941.45	0.01035			1.71806	2.43574	1.71806	0.84209	1.71806	5.4424			2.85	0.02225	0.02365	0.02514	0.02673	0.02844	0.03032	0.03238	0.03467	0.03722	0.0401	0.04333	0.04698	0.05109	0.05569	0.06084	0.06656	0.07289	0.07984	0.08742
	7.37	22		30.51	1.064			427.637	78.8887			4940.46	0.00304		4979.48	0.99722		4941.95	0.0093			1.74874	2.07821	1.74874	1.18273	1.74874	4.49681			2.9	0.02185	0.02332	0.02487	0.02652	0.0283	0.03022	0.03231	0.03462	0.03716	0.03999	0.04315	0.04669	0.05064	0.05506	0.05998	0.06544	0.07148	0.07811	0.08537
	7.41	28		30.53	0.288			428.12	78.2778			4940.96	0.00365		4979.73	0.99611		4942.45	0.00944			1.77942	1.73696	1.77942	1.61954	1.77942	3.54267			2.95	0.02125	0.02275	0.02434	0.02603	0.02785	0.0298	0.03192	0.03423	0.03677	0.03956	0.04266	0.04611	0.04994	0.0542	0.05893	0.06417	0.06995	0.07631	0.08327
	7.45	53		30.76	0.108			428.602	77.3932			4941.46	0.00297		4980.02	0.99527		4942.95	0.01288			1.8101	1.42529	1.8101	2.07505	1.8101	2.6221			3	0.02047	0.02198	0.02359	0.02531	0.02714	0.02911	0.03124	0.03355	0.03607	0.03884	0.04188	0.04525	0.04897	0.0531	0.05766	0.06271	0.06827	0.07439	0.08107
	7.49	91		30.97	0.845			429.084	76.2603			4941.96	0.00334		4980.33	0.99437		4943.45	0.01488			1.84078	1.15645	1.84078	2.50265	1.84078	1.77304			3.05	0.01956	0.02107	0.02267	0.02439	0.02622	0.02819	0.03031	0.03261	0.03511	0.03784	0.04084	0.04413	0.04776	0.05176	0.05618	0.06106	0.06642	0.07231	0.07875
	7.53	88		31.08	0.12			429.566	74.9306			4942.46	0.00408		4980.57	0.99359		4943.95	0.01648			1.87146	0.9425	1.87146	2.87029	1.87146	1.02799			3.1	0.01856	0.02004	0.02163	0.02332	0.02514	0.02709	0.02919	0.03146	0.03393	0.03662	0.03955	0.04277	0.04631	0.0502	0.05449	0.05921	0.06439	0.07007	0.07629
	7.57	50		31.1	0.069			430.048	73.4436			4942.96	0.00342		4980.88	0.99289		4944.45	0.02206			1.90214	0.79081	1.90214	3.15725	1.90214	0.42066			3.15	0.01749	0.01894	0.02049	0.02215	0.02393	0.02584	0.02791	0.03014	0.03257	0.0352	0.03807	0.04122	0.04467	0.04845	0.05261	0.05718	0.06219	0.06768	0.07369
	7.61	21		31.39	0.362			430.53	71.8145			4943.46	0.00424		4981.3	0.99261		4944.95	0.01789			1.93282	0.69798	1.93282	3.35647	1.93282	0.1993			3.2	0.0164	0.01779	0.01929	0.0209	0.02263	0.0245	0.02651	0.02869	0.03106	0.03363	0.03644	0.0395	0.04285	0.04653	0.05056	0.05499	0.05984	0.06515	0.07096
	7.66	17		31.6	0.784			431.012	70.0623			4943.96	0.0046		4981.57	0.99222		4945.45	0.01676			1.9635	0.64706	1.9635	3.4797	1.9635	0.49605			3.25	0.01529	0.01663	0.01806	0.01961	0.02128	0.02308	0.02503	0.02715	0.02944	0.03194	0.03467	0.03765	0.0409	0.04447	0.04838	0.05266	0.05736	0.0625	0.06811
	7.7	11		31.67	0.847			431.495	68.2623			4944.46	0.0046		4981.83	0.99219		4945.95	0.01958			1.99418	0.61514	1.99418	3.5642	1.99418	0.71992			3.3	0.0142	0.01546	0.01682	0.0183	0.01989	0.02162	0.0235	0.02554	0.02776	0.03018	0.03281	0.0357	0.03885	0.04231	0.04609	0.05024	0.05478	0.05975	0.06518
	7.74	8		31.76	0.169			431.977	66.564			4944.96	0.00605		4982.13	0.99262		4946.45	0.01611			2.02485	0.58521	2.02485	3.67731	2.02485	0.84457			3.35	0.01313	0.01431	0.01559	0.01699	0.0185	0.02015	0.02194	0.0239	0.02603	0.02836	0.0309	0.03368	0.03673	0.04007	0.04373	0.04774	0.05213	0.05693	0.06218
	7.78	5		32.32	0.301			432.459	65.1916			4945.46	0.00653		4982.42	0.99324		4946.95	0.01698			2.05553	0.55302	2.05553	3.90897	2.05553	0.89429			3.4	0.0121	0.0132	0.01439	0.0157	0.01712	0.01868	0.02038	0.02224	0.02428	0.02651	0.02895	0.03163	0.03457	0.03779	0.04132	0.04519	0.04943	0.05407	0.05915
	7.82	5		32.41	0.487			432.941	64.375			4945.96	0.00547		4982.65	0.99445		4947.45	0.01801			2.08621	0.52938	2.08621	4.34255	2.08621	0.90177			3.45	0.01111	0.01213	0.01323	0.01445	0.01578	0.01724	0.01884	0.0206	0.02254	0.02466	0.027	0.02957	0.03239	0.03549	0.03889	0.04263	0.04672	0.0512	0.0561
	7.86	5		32.42	0.059			433.423	64.2483			4946.46	0.00807		4983	0.99638		4947.95	0.01996			2.11689	0.53831	2.11689	5.01774	2.11689	0.89876			3.5	0.01018	0.01111	0.01212	0.01324	0.01447	0.01583	0.01733	0.01899	0.02082	0.02284	0.02506	0.02752	0.03022	0.0332	0.03647	0.04007	0.04401	0.04833	0.05306
	7.9	8		32.48	0.145			433.905	64.8221			4946.96	0.00848		4983.4	0.9989		4948.45	0.02395			2.14757	0.60382	2.14757	5.91946	2.14757	0.90604			3.55	0.00931	0.01015	0.01107	0.01209	0.01322	0.01447	0.01587	0.01742	0.01914	0.02104	0.02316	0.0255	0.02809	0.03094	0.03408	0.03754	0.04134	0.0455	0.05006
	7.94	7		32.57	0.021			434.387	65.9869			4947.46	0.01059		4983.65	1.002		4948.95	0.02584			2.17825	0.73081	2.17825	6.99646	2.17825	0.9278			3.6	0.00851	0.00926	0.01009	0.01101	0.01203	0.01318	0.01446	0.0159	0.01751	0.0193	0.0213	0.02353	0.026	0.02873	0.03174	0.03506	0.03872	0.04273	0.04712
	7.98	8		32.7	7.595			434.869	67.5774			4947.96	0.01298		4983.91	1.00548		4949.45	0.03274			2.20893	0.90572	2.20893	8.18353	2.20893	0.95823			3.65	0.00777	0.00843	0.00917	0.00999	0.01091	0.01195	0.01312	0.01445	0.01594	0.01762	0.01951	0.02162	0.02397	0.02657	0.02946	0.03265	0.03617	0.04002	0.04425
	8.02	8		32.91	0.291			435.351	69.3961			4948.46	0.01422		4984.23	1.00984		4949.95	0.03622			2.23961	1.11036	2.23961	9.4136	2.23961	0.99736			3.7	0.0071	0.00768	0.00832	0.00904	0.00986	0.01079	0.01185	0.01306	0.01444	0.01601	0.01778	0.01978	0.02201	0.0245	0.02726	0.03032	0.0337	0.03741	0.04148
	8.06	10		33.12	0.185			435.834	71.2524			4948.96	0.01973		4985.27	1.02807		4950.45	0.03973			2.27029	1.32881	2.27029	10.6224	2.27029	1.06538			3.75	0.00649	0.00699	0.00754	0.00817	0.00888	0.00971	0.01066	0.01175	0.01302	0.01447	0.01613	0.01801	0.02013	0.0225	0.02515	0.02808	0.03133	0.0349	0.03881
	8.11	6		33.25	0.766			436.316	72.9843			4949.46	0.0303		4986.22	1.05067		4950.95	0.0542			2.30097	1.54806	2.30097	11.7503	2.30097	1.2033			3.8	0.00595	0.00637	0.00684	0.00737	0.00799	0.0087	0.00954	0.01052	0.01168	0.01302	0.01456	0.01633	0.01834	0.0206	0.02313	0.02595	0.02906	0.0325	0.03627
	8.15	8		33.34	2.786			436.798	74.4664			4949.96	0.05949		4987.26	1.07314		4951.45	0.08736			2.33165	1.75732	2.33165	12.7437	2.33165	1.45097			3.85	0.00547	0.00582	0.00621	0.00665	0.00717	0.00777	0.0085	0.00937	0.01041	0.01164	0.01308	0.01474	0.01664	0.01879	0.02121	0.02391	0.02691	0.03021	0.03384
	8.19	7		33.56	0.127			437.28	75.6473			4950.46	0.08855		4988.23	1.08992		4951.95	0.12006			2.36233	1.94762	2.36233	13.5563	2.36233	1.82067			3.9	0.00505	0.00534	0.00565	0.00601	0.00643	0.00693	0.00754	0.0083	0.00923	0.01034	0.01167	0.01323	0.01503	0.01708	0.0194	0.02199	0.02487	0.02805	0.03155
	8.23	6		34.25	0.38			437.762	76.546			4950.96	0.0697		4989.24	1.10012		4952.45	0.12484			2.39301	2.11159	2.39301	14.1503	2.39301	2.29564			3.95	0.00468	0.00492	0.00517	0.00544	0.00576	0.00616	0.00666	0.00731	0.00812	0.00913	0.01036	0.01181	0.01352	0.01547	0.01769	0.02018	0.02296	0.02602	0.02939
	8.27	5		34.26	0.284			438.244	77.2336			4951.46	0.07036		4990.22	1.10445		4952.95	0.16774			2.42369	2.24343	2.42369	14.498	2.42369	2.84424			4	0.00437	0.00456	0.00475	0.00495	0.00518	0.00548	0.00587	0.0064	0.0071	0.008	0.00912	0.01049	0.0121	0.01396	0.01609	0.01849	0.02116	0.02412	0.02736
	8.31	8		34.33	0.328			438.726	77.7937			4951.96	0.10877		4991.23	1.10736		4953.45	0.25954			2.45437	2.33896	2.45437	14.5824	2.45437	3.42983			4.05	0.00411	0.00425	0.00439	0.00452	0.00467	0.00487	0.00516	0.00557	0.00615	0.00695	0.00797	0.00924	0.01077	0.01255	0.0146	0.01691	0.01949	0.02234	0.02547
	8.35	9		34.52	0.403			439.208	78.2971			4952.46	0.13823		4992.21	1.11086		4953.95	0.29657			2.48505	2.39565	2.48505	14.398	2.48505	4.0149			4.1	0.00388	0.004	0.00409	0.00416	0.00424	0.00435	0.00452	0.00482	0.00529	0.00597	0.0069	0.00809	0.00953	0.01124	0.01321	0.01544	0.01793	0.02069	0.02371
	8.39	7		34.72	0.241			439.69	78.7925			4952.96	0.15445		4993.23	1.11157		4954.45	0.27685			2.51573	2.41262	2.51573	13.9503	2.51573	4.56305			4.15	0.00369	0.00378	0.00384	0.00387	0.00388	0.00391	0.00398	0.00416	0.0045	0.00507	0.00591	0.00701	0.00838	0.01002	0.01192	0.01408	0.01649	0.01916	0.02209
	8.43	4		34.73	0.202			440.173	79.3041			4953.46	0.16431		4994.21	1.10629		4954.95	0.24729			2.54641	2.39061	2.54641	13.2562	2.54641	5.04075			4.2	0.00353	0.00361	0.00364	0.00364	0.0036	0.00354	0.00352	0.00357	0.00379	0.00425	0.00498	0.00601	0.00732	0.0089	0.01074	0.01283	0.01516	0.01775	0.02058
	8.47	5		34.79	0.119			440.655	79.8425			4953.96	0.14641		4995.2	1.09281		4955.45	0.20555			2.57709	2.33198	2.57709	12.3423	2.57709	5.41898			4.25	0.00339	0.00346	0.00348	0.00345	0.00337	0.00326	0.00314	0.00308	0.00317	0.0035	0.00414	0.00509	0.00634	0.00786	0.00965	0.01168	0.01395	0.01646	0.0192
	8.51	8		34.84	0.346			441.137	80.4193			4954.46	0.12394		4996.19	1.07381		4955.95	0.17387			2.60777	2.24054	2.60777	11.2438	2.60777	5.67469			4.3	0.00327	0.00334	0.00335	0.00331	0.0032	0.00305	0.00286	0.00268	0.00263	0.00282	0.00335	0.00424	0.00544	0.00692	0.00865	0.01063	0.01283	0.01527	0.01793
	8.56	8		35.09	0.117			441.619	81.0536			4954.96	0.12455		4997.18	1.05258		4956.45	0.17334			2.63845	2.12151	2.63845	10.0027	2.63845	5.79208			4.35	0.00317	0.00323	0.00325	0.0032	0.00308	0.0029	0.00265	0.00238	0.00218	0.00222	0.00264	0.00346	0.00462	0.00606	0.00775	0.00967	0.01182	0.01419	0.01678
	8.6	5		35.36	0.348			442.101	81.7726			4955.46	0.14514		4998.2	1.03355		4956.95	0.1846			2.66913	1.98131	2.66913	8.66535	2.66913	5.76337			4.4	0.00307	0.00314	0.00316	0.00312	0.003	0.0028	0.00252	0.00218	0.00185	0.0017	0.00198	0.00275	0.00388	0.00529	0.00694	0.00882	0.01091	0.01322	0.01573
	8.64	4		35.45	0.35			442.583	82.5953			4955.96	0.15485		4999.16	1.01895		4957.45	0.18626			2.69981	1.82745	2.69981	7.28073	2.69981	5.58909			4.45	0.00298	0.00306	0.00309	0.00306	0.00294	0.00275	0.00245	0.00207	0.00163	0.00128	0.00138	0.0021	0.00322	0.00461	0.00622	0.00805	0.01009	0.01233	0.01477
	8.68	6		35.49	1.044			443.065	83.5089			4956.46	0.14424		5000.19	1.00929		4957.95	0.18168			2.73049	1.66824	2.73049	5.89772	2.73049	5.27788			4.5	0.0029	0.00299	0.00303	0.00301	0.00291	0.00272	0.00243	0.00204	0.00154	0.00101	0.000849509	0.00153	0.00265	0.00401	0.00559	0.00737	0.00936	0.01154	0.01391
	8.72	8		35.71	0.078			443.547	84.445			4956.96	0.13017		5001.14	1.00224		4958.45	0.17204			2.76117	1.51257	2.76117	4.56319	2.76117	4.84579			4.55	0.00282	0.00292	0.00297	0.00296	0.00288	0.00272	0.00245	0.00207	0.00156	0.00093486	0.000393874	0.00104	0.00217	0.00351	0.00505	0.00678	0.00871	0.01083	0.01313
	8.76	6		35.77	0.04			444.029	85.2795			4957.46	0.12155		5002.19	0.99614		4958.95	0.16979			2.79184	1.36931	2.79184	3.32056	2.79184	4.31516			4.6	0.00274	0.00285	0.00292	0.00293	0.00287	0.00272	0.00248	0.00213	0.00165	0.00103	0.000256324	0.000685458	0.0018	0.0031	0.00459	0.00627	0.00814	0.01019	0.01243
	8.8	3		35.87	0.295			444.512	85.8709			4957.96	0.12067		5003.12	0.98894		4959.45	0.1826			2.82252	1.24642	2.82252	2.21	2.82252	3.71312			4.65	0.00266	0.00278	0.00286	0.00289	0.00285	0.00274	0.00253	0.00222	0.00178	0.00122	0.00057178	0.000589112	0.00157	0.0028	0.00422	0.00584	0.00765	0.00963	0.0118
	8.84	3		35.93	1.302			444.994	86.0965			4958.46	0.13437		5004.2	0.98145		4959.95	0.20441			2.8532	1.14956	2.8532	1.2761	2.8532	3.07003			4.7	0.00258	0.00271	0.0028	0.00285	0.00284	0.00275	0.00258	0.00231	0.00193	0.00144	0.00091345	0.000766709	0.00148	0.00259	0.00393	0.00548	0.00722	0.00914	0.01124
	8.88	4		36.07	0.199			445.476	85.9089			4958.96	0.15816		5005.12	0.97411		4960.45	0.23709			2.88388	1.08046	2.88388	0.62506	2.88388	2.41786			4.75	0.0025	0.00264	0.00274	0.00281	0.00281	0.00276	0.00262	0.00239	0.00207	0.00166	0.00123	0.00104	0.00151	0.00247	0.00372	0.00519	0.00685	0.00871	0.01074
	8.92	5		36.18	0.007			445.958	85.3477			4959.46	0.19094		5006.2	0.9679		4960.95	0.27842			2.91456	1.0361	2.91456	0.58748	2.91456	1.7892			4.8	0.00242	0.00256	0.00268	0.00276	0.00279	0.00276	0.00266	0.00247	0.0022	0.00186	0.0015	0.00133	0.00163	0.00244	0.00357	0.00495	0.00655	0.00833	0.01029
	8.96	4		36.28	0.877			446.44	84.5296			4959.96	0.22972		5007.11	0.96253		4961.45	0.32635			2.94524	1.00933	2.94524	0.90223	2.94524	1.21814			4.85	0.00234	0.00249	0.00261	0.00271	0.00276	0.00275	0.00268	0.00254	0.00232	0.00204	0.00175	0.00159	0.0018	0.00246	0.00349	0.00478	0.00629	0.008	0.00989
	9.01	3		36.52	0.57			446.922	83.6178			4960.46	0.27448		5008.2	0.95925		4961.95	0.38027			2.97592	0.99097	2.97592	1.15101	2.97592	0.74865			4.9	0.00226	0.00241	0.00254	0.00265	0.00272	0.00274	0.0027	0.0026	0.00243	0.0022	0.00196	0.00183	0.00198	0.00253	0.00344	0.00464	0.00608	0.00772	0.00954
	9.05	7		36.56	0.12			447.404	82.7871			4960.96	0.32191		5009.11	0.95679		4962.45	0.44211			3.0066	0.97214	3.0066	1.27236	3.0066	0.46925			4.95	0.00217	0.00233	0.00247	0.00259	0.00267	0.00272	0.00271	0.00264	0.00251	0.00233	0.00215	0.00204	0.00216	0.00262	0.00344	0.00455	0.0059	0.00747	0.00922
	9.09	8		37.06	0.294			447.886	82.1989			4961.46	0.36775		5010.21	0.95548		4962.95	0.49809			3.03728	0.94571	3.03728	1.273	3.03728	0.4788			5	0.00209	0.00225	0.0024	0.00252	0.00262	0.00268	0.0027	0.00266	0.00258	0.00245	0.0023	0.00223	0.00233	0.00273	0.00346	0.00448	0.00576	0.00725	0.00894
	9.13	7		37.07	0.604			448.369	81.9485			4961.96	0.40147		5011.12	0.95439		4963.45	0.5514			3.06796	0.90683	3.06796	1.17529	3.06796	0.61558			5.05	0.002	0.00216	0.00232	0.00245	0.00256	0.00264	0.00268	0.00268	0.00263	0.00254	0.00243	0.00238	0.00248	0.00284	0.00349	0.00444	0.00564	0.00707	0.00869
	9.17	1		37.4	0.226			448.851	82.0536			4962.46	0.42599		5012.21	0.95457		4963.95	0.59825			3.09864	0.85291	3.09864	1.00818	3.09864	0.71978			5.1	0.00192	0.00208	0.00224	0.00238	0.0025	0.0026	0.00266	0.00268	0.00266	0.00261	0.00254	0.00252	0.00262	0.00294	0.00353	0.00441	0.00554	0.00691	0.00847
	9.21	5		37.45	0.112			449.333	82.4569			4962.96	0.45525		5013.12	0.95545		4964.45	0.64296			3.12932	0.78329	3.12932	0.80509	3.12932	0.75238			5.15	0.00184	0.002	0.00215	0.0023	0.00243	0.00254	0.00262	0.00267	0.00268	0.00266	0.00263	0.00263	0.00274	0.00303	0.00358	0.0044	0.00546	0.00676	0.00826
	9.25	7		37.57	2.366			449.815	83.0611			4963.46	0.5048		5014.22	0.95791		4964.95	0.69921			3.16	0.69881	3.16	0.60539	3.16	0.71232			5.2	0.00175	0.00191	0.00207	0.00222	0.00236	0.00248	0.00258	0.00264	0.00268	0.00269	0.00269	0.00272	0.00284	0.00312	0.00363	0.00439	0.0054	0.00664	0.00808
	9.29	9		37.86	0.211			450.297	83.7545			4963.96	0.57832		5015.15	0.96128		4965.45	0.75936			3.19068	0.60153	3.19068	0.45953	3.19068	0.61076			5.25	0.00167	0.00183	0.00198	0.00214	0.00228	0.00241	0.00252	0.00261	0.00267	0.00271	0.00274	0.00279	0.00292	0.00319	0.00367	0.00438	0.00534	0.00652	0.00791
	9.33	6		38.53	0.31			450.779	84.4328			4964.46	0.66622		5016.23	0.96546		4965.95	0.82812			3.22136	0.4944	3.22136	0.41656	3.22136	0.46435			5.3	0.00159	0.00175	0.0019	0.00205	0.0022	0.00234	0.00247	0.00257	0.00265	0.00271	0.00277	0.00284	0.00299	0.00325	0.0037	0.00438	0.00529	0.00642	0.00775
	9.37	8		38.55	0.256			451.261	85.0175			4964.96	0.75177		5017.15	0.97011		4966.45	0.89794			3.25204	0.38111	3.25204	0.46066	3.25204	0.29351			5.35	0.00152	0.00166	0.00181	0.00197	0.00212	0.00227	0.0024	0.00252	0.00262	0.00271	0.00278	0.00288	0.00303	0.0033	0.00373	0.00437	0.00524	0.00632	0.0076
	9.42	8		38.61	0.225			451.743	85.4532			4965.46	0.83757		5018.24	0.97665		4966.95	0.96597			3.28272	0.26636	3.28272	0.52392	3.28272	0.13155			5.4	0.00144	0.00158	0.00173	0.00188	0.00204	0.00219	0.00233	0.00246	0.00258	0.00269	0.00279	0.0029	0.00307	0.00334	0.00376	0.00437	0.00519	0.00623	0.00747
	9.46	5		38.63	0.015			452.226	85.715			4965.96	0.93276		5019.16	0.98513		4967.45	1.03467			3.3134	0.1582	3.3134	0.5621	3.3134	0.12877			5.45	0.00137	0.0015	0.00165	0.0018	0.00195	0.0021	0.00225	0.0024	0.00253	0.00265	0.00277	0.00291	0.00309	0.00336	0.00377	0.00436	0.00515	0.00614	0.00734
	9.5	10		38.74	0.105			452.708	85.8109			4966.46	1.03976		5020.24	0.99687		4967.95	1.10139			3.34408	0.08717	3.34408	0.55936	3.34408	0.26198			5.5	0.0013	0.00143	0.00157	0.00171	0.00186	0.00202	0.00218	0.00233	0.00248	0.00261	0.00275	0.00291	0.0031	0.00337	0.00377	0.00434	0.0051	0.00606	0.00721
	9.54	8		38.82	0.138			453.19	85.7778			4966.96	1.13049		5021.17	1.01079		4968.45	1.15635			3.37476	0.12565	3.37476	0.51516	3.37476	0.37977			5.55	0.00123	0.00135	0.00149	0.00163	0.00178	0.00193	0.0021	0.00226	0.00241	0.00257	0.00272	0.00289	0.0031	0.00337	0.00377	0.00432	0.00505	0.00598	0.00709
	9.58	4		38.86	0.267			453.672	85.6704			4967.46	1.21135		5022.25	1.02606		4968.95	1.20214			3.40544	0.21083	3.40544	0.43833	3.40544	0.46017			5.6	0.00116	0.00128	0.00141	0.00154	0.00169	0.00185	0.00201	0.00218	0.00235	0.00251	0.00268	0.00286	0.00308	0.00337	0.00376	0.00429	0.005	0.0059	0.00698
	9.62	0		38.98	0.419			454.154	85.5467			4967.96	1.27645		5023.18	1.04103		4969.45	1.2386			3.43612	0.29515	3.43612	0.34645	3.43612	0.49751			5.65	0.0011	0.00121	0.00133	0.00146	0.00161	0.00176	0.00193	0.0021	0.00227	0.00245	0.00263	0.00283	0.00306	0.00335	0.00374	0.00426	0.00495	0.00582	0.00687
	9.66	3		39.01	0.077			454.636	85.4659			4968.46	1.31852		5024.25	1.05559		4969.95	1.26478			3.4668	0.37014	3.4668	0.27023	3.4668	0.49159			5.7	0.00104	0.00115	0.00126	0.00138	0.00152	0.00167	0.00184	0.00202	0.0022	0.00239	0.00258	0.00279	0.00303	0.00333	0.00371	0.00423	0.0049	0.00574	0.00676
	9.7	1		39.29	0.132			455.118	85.4775			4968.96	1.32588		5025.19	1.068		4970.45	1.27664			3.49748	0.43349	3.49748	0.25258	3.49748	0.44621			5.75	0.000988179	0.00108	0.00119	0.00131	0.00144	0.00159	0.00175	0.00193	0.00212	0.00232	0.00252	0.00274	0.00299	0.00329	0.00368	0.00419	0.00484	0.00566	0.00665
	9.74	1		39.38	0.077			455.6	85.6158			4969.46	1.31333		5026.26	1.07847		4970.95	1.28196			3.52816	0.48465	3.52816	0.3008	3.52816	0.36825			5.8	0.000935292	0.00102	0.00112	0.00123	0.00136	0.0015	0.00167	0.00185	0.00204	0.00224	0.00246	0.00269	0.00295	0.00325	0.00364	0.00414	0.00478	0.00558	0.00654
	9.78	2		39.39	0.063			456.082	85.8931			4969.96	1.29239		5027.2	1.08562		4971.45	1.28309			3.55884	0.52398	3.55884	0.37255	3.55884	0.26708			5.85	0.000885433	0.000966045	0.00106	0.00116	0.00128	0.00142	0.00158	0.00176	0.00196	0.00217	0.00239	0.00263	0.0029	0.00321	0.0036	0.00409	0.00472	0.00549	0.00643
	9.82	5		39.48	0.023			456.565	86.2908			4970.46	1.28477		5028.26	1.09041		4971.95	1.28333			3.58952	0.55251	3.58952	0.43374	3.58952	0.15457			5.9	0.000838565	0.000912015	0.000994342	0.00109	0.0012	0.00134	0.0015	0.00168	0.00187	0.00209	0.00232	0.00257	0.00284	0.00316	0.00355	0.00404	0.00465	0.00541	0.00633
	9.87	5		39.49	0.16			457.047	86.7581			4970.96	1.28621		5029.2	1.09264		4972.45	1.28907			3.62019	0.57167	3.62019	0.46812	3.62019	0.0579			5.95	0.000794636	0.000861099	0.000935738	0.00102	0.00113	0.00126	0.00141	0.00159	0.00179	0.00201	0.00224	0.0025	0.00278	0.00311	0.0035	0.00398	0.00458	0.00533	0.00622
	9.91	4		39.53	0.188			457.529	87.2156			4971.46	1.28458		5030.24	1.09352		4972.95	1.29248			3.65087	0.58312	3.65087	0.46906	3.65087	0.10106
	9.95	7		39.59	0.344			458.011	87.5803			4971.96	1.28133		5031.19	1.09326		4973.45	1.29249			3.68155	0.58855	3.68155	0.43574	3.68155	0.19135
	9.99	8		39.62	0.34			458.493	87.7837			4972.46	1.2711		5032.21	1.09246		4973.95	1.28582			3.71223	0.58942	3.71223	0.37158	3.71223	0.26444
	10	5		39.67	0.137			458.975	87.7913			4972.96	1.25488		5033.19	1.09023		4974.45	1.27994			3.74291	0.58684	3.74291	0.28364	3.74291	0.31193
	10	2		39.68	0.086			459.457	87.614			4973.46	1.23307		5034.18	1.08651		4974.95	1.26403			3.77359	0.58137	3.77359	0.18359	3.77359	0.33106
	10.1	4		39.86	0.126			459.939	87.3008			4973.96	1.21209		5035.18	1.08102		4975.45	1.24811			3.80427	0.5731	3.80427	0.10013	3.80427	0.32206
	10.1	4		39.89	0.167			460.421	86.9227			4974.46	1.19266		5036.14	1.07415		4975.95	1.22495			3.83495	0.56163	3.83495	0.11671	3.83495	0.28753
	10.1	3		40.14	0.205			460.904	86.5442			4974.96	1.18519		5037.18	1.0656		4976.45	1.20766			3.86563	0.54628	3.86563	0.20005	3.86563	0.23204
	10.2	7		40.17	0.17			461.386	86.2118			4975.46	1.18221		5038.12	1.05553		4976.95	1.19421			3.89631	0.52631	3.89631	0.27959	3.89631	0.16154
	10.2	6		40.39	0.379			461.868	85.939			4975.96	1.18546		5039.19	1.0444		4977.45	1.18254			3.92699	0.5011	3.92699	0.33825	3.92699	0.08282
	10.3	3		40.47	1.556			462.35	85.7047			4976.46	1.1926		5040.1	1.03239		4977.95	1.17681			3.95767	0.47035	3.95767	0.36997	3.95767	0.00393
	10.3	1		40.68	0.013			462.832	85.461			4976.96	1.19215		5041.19	1.02097		4978.45	1.17489			3.98835	0.43434	3.98835	0.37284	3.98835	0.07185
	10.4	2		40.71	0.157			463.314	85.1535			4977.46	1.19006		5042.1	1.01014		4978.95	1.17239			4.01903	0.39406	4.01903	0.34795	4.01903	0.13529
	10.4	3		41.07	0.155			463.796	84.749			4977.96	1.18821		5043.2	1.00153		4979.45	1.17059			4.04971	0.35152	4.04971	0.29907	4.04971	0.18315
	10.4	2		41.15	0.265			464.278	84.2553			4978.46	1.18973		5044.11	0.99446		4979.95	1.1739			4.08039	0.31011	4.08039	0.23254	4.08039	0.21255
	10.5	5		41.28	0.478			464.761	83.7281			4978.96	1.19618		5045.21	0.98966		4980.45	1.18083			4.11107	0.27503	4.11107	0.15845	4.11107	0.22226
	10.5	4		41.29	0.013			465.243	83.2562			4979.46	1.20844		5046.13	0.98597		4980.95	1.18809			4.14175	0.25314	4.14175	0.0984	4.14175	0.21278
	10.6	8		41.3	0.479			465.725	82.9462			4979.96	1.22521		5047.22	0.98386		4981.45	1.19685			4.17243	0.25056	4.17243	0.10036	4.17243	0.18615
	10.6	6		41.43	0.008			466.207	82.8824			4980.46	1.23329		5048.15	0.98204		4981.95	1.20585			4.20311	0.2684	4.20311	0.15306	4.20311	0.14573
	10.6	4		41.44	1.693			466.689	83.1046			4980.96	1.25092		5049.24	0.98068		4982.45	1.21248			4.23379	0.30179	4.23379	0.2078	4.23379	0.09596
	10.7	1		41.62	0.112			467.171	83.5864			4981.46	1.25705		5050.17	0.97863		4982.95	1.2213			4.26447	0.34361	4.26447	0.24795	4.26447	0.0431
	10.7	3		41.68	0.143			467.653	84.2408			4981.96	1.262		5051.25	0.97642		4983.45	1.22613			4.29515	0.38774	4.29515	0.26793	4.29515	0.02561
	10.8	2		41.77	0.019			468.135	84.9443			4982.46	1.26543		5052.19	0.97325		4983.95	1.23321			4.32583	0.42975	4.32583	0.26615	4.32583	0.07078
	10.8	0		41.8	0.071			468.618	85.5804			4982.96	1.26948		5053.27	0.96971		4984.45	1.2381			4.35651	0.4666	4.35651	0.24359	4.35651	0.1126
	10.8	3		41.86	0.196			469.1	86.0818			4983.46	1.27569		5054.19	0.96591		4984.95	1.24113			4.38719	0.4962	4.38719	0.20348	4.38719	0.14372
	10.9	3		41.99	0.071			469.582	86.4289			4983.96	1.28407		5055.27	0.96271		4985.45	1.24374			4.41786	0.51723	4.41786	0.15143	4.41786	0.16181
	10.9	3		42.02	0.277			470.064	86.637			4984.46	1.28853		5056.2	0.9602		4985.95	1.24615			4.44854	0.52899	4.44854	0.09756	4.44854	0.16605
	11	1		42.06	1.762			470.546	86.7248			4984.96	1.29631		5057.24	0.95864		4986.45	1.24782			4.47922	0.53128	4.47922	0.06866	4.47922	0.15685
	11	3		42.17	1.194			471.028	86.6927			4985.46	1.29236		5058.19	0.95734		4986.95	1.24619			4.5099	0.52439	4.5099	0.09507	4.5099	0.13575
	11	5		42.25	0.588			471.51	86.5139			4985.96	1.28485		5059.2	0.95658		4987.45	1.24367			4.54058	0.50906	4.54058	0.1416	4.54058	0.10521
	11.1	5		42.29	0.139			471.992	86.1494			4986.46	1.27029		5060.18	0.95635		4987.95	1.23589			4.57126	0.48641	4.57126	0.18269	4.57126	0.06855
	11.1	2		42.58	0.362			472.474	85.572			4986.96	1.25435		5061.18	0.95704		4988.45	1.22692			4.60194	0.458	4.60194	0.21034	4.60194	0.03113
	11.2	1		42.76	0.121			472.957	84.7934			4987.46	1.2336		5062.18	0.95907		4988.95	1.21648			4.63262	0.42575	4.63262	0.22146	4.63262	0.02379
	11.2	2		42.77	0.181			473.439	83.8666			4987.96	1.20915		5063.12	0.96253		4989.45	1.20406			4.6633	0.39194	4.6633	0.21538	4.6633	0.05579
	11.3	4		42.93	0.485			473.921	82.874			4988.46	1.18186		5064.18	0.96755		4989.95	1.18941			4.69398	0.35921	4.69398	0.19329	4.69398	0.08604
	11.3	4		42.96	0.5			474.403	81.8969			4988.96	1.1608		5065.1	0.97354		4990.45	1.17327			4.72466	0.33039	4.72466	0.15805	4.72466	0.10886
	11.3	4		43	0.076			474.885	80.9938			4989.46	1.13255		5066.19	0.9807		4990.95	1.15821			4.75534	0.3082	4.75534	0.11442	4.75534	0.12251
	11.4	2		43.02	0.042			475.367	80.1978			4990.46	1.09052		5067.1	0.98853		4991.95	1.13032			4.78602	0.29464	4.78602	0.07116	4.78602	0.1264
	11.4	4		43.1	0.121			475.849	79.521			4991.46	1.05726		5068.2	0.99724		4992.95	1.10668			4.8167	0.2903	4.8167	0.05265	4.8167	0.12084
	11.5	6		43.27	0.028			476.331	78.9756			4992.46	1.02076		5069.12	1.00613		4993.95	1.07956			4.84738	0.29405	4.84738	0.07824	4.84738	0.1069
	11.5	7		43.32	6.803			476.813	78.5954			4993.46	0.97895		5070.21	1.01559		4994.95	1.04769			4.87806	0.3035	4.87806	0.11507	4.87806	0.08631
	11.5	5		43.37	0.091			477.296	78.4379			4994.46	0.94735		5071.14	1.02475		4995.95	1.02338			4.90874	0.31579	4.90874	0.14574	4.90874	0.06134
	11.6	2		43.55	0.193			477.778	78.5773			4995.46	0.92776		5072.23	1.03422		4996.95	1.00698			4.93942	0.32832	4.93942	0.16492	4.93942	0.03518
	11.6	3		43.68	0.106			478.26	79.0743			4996.46	0.91802		5073.17	1.04315		4997.95	0.99706			4.9701	0.33906	4.9701	0.17065	4.9701	0.01704
	11.7	3		43.72	0.026			478.742	79.9383			4997.46	0.91894		5074.25	1.0522		4998.95	0.99301			5.00078	0.34659	5.00078	0.16278	5.00078	0.02879
	11.7	2		43.83	0.661			479.224	81.106			4998.46	0.92039		5075.18	1.0607		4999.95	0.99359			5.03146	0.35002	5.03146	0.14257	5.03146	0.04849
	11.7	1		43.84	0.428			479.706	82.4461			4999.46	0.92262		5076.25	1.06913		5000.95	0.99595			5.06214	0.34892	5.06214	0.11267	5.06214	0.06444
	11.8	1		44.07	0.059			480.188	83.8038			5000.46	0.92454		5077.18	1.07624		5001.95	0.99965			5.09282	0.3432	5.09282	0.07742	5.09282	0.07455
	11.8	3		44.16	0.313			480.67	85.0243			5001.46	0.92412		5078.23	1.08243		5002.95	0.99969			5.1235	0.33304	5.1235	0.04626	5.1235	0.07823
	11.9	4		44.31	0.396			481.152	85.9991			5002.46	0.91952		5079.18	1.08668		5003.95	0.99769			5.15418	0.31883	5.15418	0.04458	5.15418	0.07561
	11.9	4		44.32	0.262			481.635	86.6843			5003.46	0.91279		5080.18	1.08904		5004.95	0.99266			5.18486	0.30109	5.18486	0.07167	5.18486	0.06735
	11.9	2		44.38	1.659			482.117	87.0957			5004.46	0.90493		5081.16	1.08939		5005.95	0.98637			5.21553	0.28045	5.21553	0.10082	5.21553	0.05452
	12	2		44.58	0.688			482.599	87.2967			5005.46	0.90178		5082.12	1.0876		5006.95	0.98028			5.24621	0.2576	5.24621	0.12312	5.24621	0.03852
	12	2		44.67	0.004			483.081	87.3691			5006.46	0.901		5083.15	1.08379		5007.95	0.97644			5.27689	0.23325	5.27689	0.13556	5.27689	0.02093
	12.1	5		44.72	0.075			483.563	87.3902			5007.46	0.90187		5084.09	1.07772		5008.95	0.97568			5.30757	0.20808	5.30757	0.13706	5.30757	0.00461
	12.1	5		44.75	1.108			484.045	87.4054			5008.46	0.90495		5085.17	1.07053		5009.95	0.97621			5.33825	0.18275	5.33825	0.12787	5.33825	0.0144
	12.2	2		44.83	0.267			484.527	87.4258			5009.46	0.91308		5086.07	1.06204		5010.95	0.97965			5.36893	0.15787	5.36893	0.10934	5.36893	0.02826
	12.2	0		44.9	0.294			485.01	87.4357			5010.46	0.91832		5087.18	1.0526		5011.95	0.98461			5.39961	0.13395	5.39961	0.08402	5.39961	0.03886
	12.2	3		44.93	0.065			485.492	87.4098			5011.46	0.92448		5088.1	1.04221		5012.95	0.98696			5.43029	0.11148	5.43029	0.05636	5.43029	0.04549
	12.3	5		45.04	0.091			485.974	87.3291			5012.46	0.93092		5089.2	1.03206		5013.95	0.99297			5.46097	0.09083	5.46097	0.03723	5.46097	0.04789
	12.3	5		45.06	0.176			486.456	87.1913			5013.46	0.93761		5090.12	1.02176		5014.95	0.99532			5.49165	0.07235	5.49165	0.04492	5.49165	0.0462
	12.4	2		45.07	0.64			486.938	87.0135			5014.46	0.94383		5091.21	1.01253		5015.95	1.00055			5.52233	0.05638	5.52233	0.06788	5.52233	0.04086
	12.4	3		45.17	0.035			487.42	86.8282			5015.46	0.95029		5092.14	1.00418		5016.95	1.00601			5.55301	0.04334	5.55301	0.08999	5.55301	0.03256
	12.4	2		45.19	1.152			487.902	86.6749			5016.46	0.95543		5093.23	0.99757		5017.95	1.01165			5.58369	0.03382	5.58369	0.10598	5.58369	0.02218
	12.5	5		45.21	0.034			488.384	86.5869			5017.46	0.95921		5094.16	0.99242		5018.95	1.01597			5.61437	0.0285	5.61437	0.11384	5.61437	0.01072
	12.5	5		45.3	0.014			488.866	86.5892			5018.46	0.96267		5095.23	0.98932		5019.95	1.02107			5.64505	0.02738	5.64505	0.11297	5.64505	0.00143
	12.6	6		45.34	0.972			489.349	86.6903			5019.46	0.96679		5096.17	0.98753		5020.95	1.02608			5.67573	0.02925	5.67573	0.1038	5.67573	0.01188
	12.6	2		45.4	0.163			489.831	86.8821			5020.46	0.97079		5097.19	0.98686		5021.95	1.03078			5.70641	0.03248	5.70641	0.08768	5.70641	0.02118
	12.6	4		45.41	0.064			490.313	87.1404			5021.46	0.97359		5098.15	0.98671		5022.95	1.03011			5.73709	0.03603	5.73709	0.06699	5.73709	0.02839
	12.7	4		45.57	0.175			490.795	87.4312			5022.46	0.98206		5099.13	0.9866		5023.95	1.03165			5.76777	0.03942	5.76777	0.046	5.76777	0.03314
	12.7	5		45.82	1.433			491.277	87.7211			5023.46	0.98945		5100.14	0.98637		5024.95	1.03444			5.79845	0.04248	5.79845	0.03432	5.79845	0.03528
	12.8	2		45.92	1.017			491.759	87.9809			5024.46	0.9951		5101.07	0.98606		5025.95	1.03609			5.82913	0.04521	5.82913	0.04214	5.82913	0.03491
	12.8	3		46.22	0.251			492.241	88.1914			5025.46	1.00245		5102.15	0.98572		5026.95	1.04065			5.85981	0.04769	5.85981	0.05933	5.85981	0.03232
	12.8	2		46.23	1.625			492.723	88.3426			5026.46	1.00625		5103.06	0.98522		5027.95	1.04275			5.89049	0.05007	5.89049	0.07545	5.89049	0.02796
	12.9	3		46.41	0.848			493.205	88.4281			5027.46	1.00958		5104.16	0.9851		5028.95	1.04341			5.92117	0.05253	5.92117	0.08662	5.92117	0.02239
	12.9	3		46.59	0.305			493.688	88.4457			5028.46	1.01248		5106.17	0.9848		5029.95	1.04333			5.95185	0.05532	5.95185	0.09137	5.95185	0.0163
	13	4		46.77	0.421			494.17	88.3972			5029.46	1.01388		5107.81	0.98365		5030.95	1.0424			5.98253	0.05864	5.98253	0.08932	5.98253	0.01062
	13	4		46.85	0.7			494.652	88.2952			5030.46	1.01849		5110.21	0.98326		5031.95	1.04182			6.0132	0.06272	6.0132	0.08096	6.0132	0.00714
	13.1	5		46.99	0.045			495.134	88.1638			5031.46	1.02132		5112.19	0.98146		5032.95	1.04345			6.04388	0.06771	6.04388	0.06749	6.04388	0.00804
	13.1	5		47.09	0.089			495.616	88.0409			5032.46	1.02257		5113.72	0.9788		5033.95	1.04691			6.07456	0.07365	6.07456	0.05096	6.07456	0.01116
	13.1	4		47.18	1.013			496.098	87.9719			5033.46	1.02587		5115.73	0.97759		5034.95	1.04781			6.10524	0.08051	6.10524	0.0351	6.10524	0.01414
	13.2	2		47.25	0.084			496.58	87.9934			5034.46	1.02796		5118.03	0.97793		5035.95	1.04979			6.13592	0.08814	6.13592	0.02781	6.13592	0.01638
	13.2	3		47.59	0.282			497.062	88.122			5035.46	1.03432		5119.82	0.9791		5036.95	1.05135			6.1666	0.09634	6.1666	0.03497	6.1666	0.01784
	13.3	4		47.66	0.325			497.545	88.3392			5036.46	1.03776		5121.8	0.98211		5037.95	1.05209			6.19728	0.10483	6.19728	0.04795	6.19728	0.01868
	13.3	3		47.82	0.907			498.027	88.5936			5037.46	1.04434		5124.13	0.98679		5038.95	1.0549			6.22796	0.11331	6.22796	0.05957	6.22796	0.01912
	13.3	2		47.9	0.059			498.509	88.8076			5038.46	1.05203		5126.14	0.99201		5039.95	1.05986			6.25864	0.12146	6.25864	0.06718	6.25864	0.0193
	13.4	4		47.98	2.165			498.991	88.9044			5039.46	1.05632		5127.81	0.99735		5040.95	1.06335			6.28932	0.12895	6.28932	0.06977	6.28932	0.01926
	13.4	4		48.26	0.048			499.473	88.8371			5040.46	1.05542		5130.12	1.00466		5041.95	1.06151			6.32	0.13546	6.32	0.06719	6.32	0.01892
	13.5	3		48.5	0.267			499.955	88.6014			5041.46	1.05536		5132.14	1.01225		5042.95	1.06394			6.35068	0.14071	6.35068	0.0599	6.35068	0.01812
	13.5	4		48.54	0.126			500.437	88.2437			5042.46	1.06464		5133.88	1.01986		5043.95	1.07054			6.38136	0.14442	6.38136	0.04893	6.38136	0.0167
	13.5	4		48.6	1.279			500.919	87.8444			5043.46	1.06625		5135.87	1.02743		5044.95	1.06922			6.41204	0.14638	6.41204	0.03597	6.41204	0.0146
	13.6	4		48.64	0.226			501.401	87.5026			5044.46	1.06384		5138.21	1.03351		5045.95	1.06962			6.44272	0.14641	6.44272	0.02415	6.44272	0.01187
	13.6	4		48.87	0.357			501.884	87.2959			5045.46	1.05498		5140.2	1.03635		5046.95	1.05999			6.4734	0.14442	6.4734	0.0202	6.4734	0.00881
	13.7	5		49.02	0.594			502.366	87.2587			5046.46	1.0245		5141.72	1.03559		5047.95	1.04045			6.50408	0.14039	6.50408	0.02705	6.50408	0.00627
	13.7	5		49.03	0.353			502.848	87.3759			5047.46	1.02756		5144.08	1.03395		5048.95	1.04558			6.53476	0.13441	6.53476	0.03698	6.53476	0.00616
	13.7	5		49.1	0.14			503.33	87.598			5048.46	1.03333		5146.05	1.03002		5049.95	1.05238			6.56544	0.12672	6.56544	0.04528	6.56544	0.00871
	13.8	3		49.13	0.003			503.812	87.8655			5049.46	1.01362		5148.08	1.02531		5050.95	1.04139			6.59612	0.11773	6.59612	0.05032	6.59612	0.012
	13.8	4		49.21	0.014			504.294	88.1302			5051.46	1.05283		5150.12	1.02042		5052.95	1.07776			6.6268	0.10815	6.6268	0.05152	6.6268	0.01497
	13.9	5		49.29	0.047			504.776	88.3692			5053.46	1.0476		5152.14	1.01607		5054.95	1.07552			6.65748	0.09905	6.65748	0.04891	6.65748	0.01712
	13.9	3		49.33	0.121			505.258	88.58			5055.46	1.03861		5154.14	1.01251		5056.95	1.07046			6.68816	0.09196	6.68816	0.04296	6.68816	0.0182
	14	2		49.36	0.044			505.74	88.7729			5057.46	1.03503		5155.88	1.00883		5058.95	1.06422			6.71884	0.08879	6.71884	0.03457	6.71884	0.01807
	14	4		49.41	0.796			506.223	88.9572			5059.46	1.03415		5158.14	1.00567		5060.95	1.0596			6.74952	0.09115	6.74952	0.0252	6.74952	0.01673
	14	6		49.55	0.711			506.705	89.1342			5061.46	1.03281		5160.17	1.00081		5062.95	1.05451			6.7802	0.0995	6.7802	0.01765	6.7802	0.01432
	14.1	4		49.58	0.028			507.187	89.2939			5063.46	1.03336		5161.93	0.99474		5064.95	1.05258			6.81087	0.11299	6.81087	0.01677	6.81087	0.01111
	14.1	3		49.66	0.354			507.669	89.4201			5065.46	1.03093		5164.22	0.98977		5066.95	1.04819			6.84155	0.13014	6.84155	0.02241	6.84155	0.00764
	14.2	5		49.73	0.152			508.151	89.4962			5067.46	1.02483		5166.17	0.98507		5068.95	1.04367			6.87223	0.14955	6.87223	0.0293	6.87223	0.00526
	14.2	5		49.81	0.09			508.633	89.5124			5069.46	1.01542		5168.1	0.98145		5070.95	1.03714			6.90291	0.17007	6.90291	0.03474	6.90291	0.00615
	14.2	2		49.89	0.772			509.115	89.4702			5071.46	1.00483		5169.77	0.97889		5072.95	1.0284			6.93359	0.1908	6.93359	0.03769	6.93359	0.00908
	14.3	1		49.96	0.451			509.597	89.382			5073.46	0.9955		5172.08	0.97852		5074.95	1.01947			6.96427	0.21106	6.96427	0.03785	6.96427	0.01201
	14.3	2		50.15	0.022			510.079	89.2679			5075.46	0.98752		5174.12	0.97869		5076.95	1.01204			6.99495	0.23031	6.99495	0.03532	6.99495	0.01419
	14.4	3		50.21	0.256			510.562	89.1504			5077.46	0.98286		5175.86	0.97896		5078.95	1.00849			7.02563	0.2481	7.02563	0.03051	7.02563	0.01528
	14.4	2		50.25	0.25			511.044	89.0515			5079.46	0.97913		5177.83	0.97982		5080.95	1.0055			7.05631	0.2641	7.05631	0.0242	7.05631	0.01514
	14.4	3		50.49	0.01			511.526	88.9869			5081.46	0.97923		5180.13	0.98148		5082.95	1.00325			7.08699	0.27805	7.08699	0.01768	7.08699	0.0138
	14.5	3		50.52	0.971			512.008	88.9639			5083.46	0.97782		5182.15	0.98306		5084.95	1.00359			7.11767	0.28977	7.11767	0.01342	7.11767	0.01139
	14.5	1		50.68	0.15			512.49	88.9804			5085.46	0.97616		5183.89	0.98456		5086.95	1.00312			7.14835	0.29917	7.14835	0.0144	7.14835	0.0083
	14.6	0		50.76	0.267			512.972	89.0258			5087.46	0.97458		5186.22	0.98694		5088.95	1.00102			7.17903	0.30622	7.17903	0.01904	7.17903	0.00547
	14.6	2		50.81	0.14			513.454	89.0832			5089.46	0.97355		5188.17	0.98889		5090.95	1.00077			7.20971	0.31098	7.20971	0.02407	7.20971	0.00539
	14.6	4		50.82	0.054			513.937	89.1356			5091.46	0.97012		5190.07	0.99092		5092.95	0.99984			7.24039	0.31359	7.24039	0.02794	7.24039	0.00845
	14.7	6		50.94	0.113			514.419	89.1727			5093.46	0.96904		5191.83	0.99288		5094.95	0.9992			7.27107	0.31423	7.27107	0.03004	7.27107	0.01222
	14.7	4		50.95	0.411			514.901	89.1949			5095.46	0.97005		5194.08	0.99601		5096.95	1.00217			7.30175	0.31316	7.30175	0.0302	7.30175	0.01562
	14.8	2		51.08	0.102			515.383	89.2147			5097.46	0.9697		5195.83	0.9985		5098.95	1.002			7.33243	0.31069	7.33243	0.02852	7.33243	0.01822
	14.8	4		51.09	0.093			515.865	89.2518			5099.46	0.97271		5197.83	1.00141		5100.95	1.00284			7.36311	0.30717	7.36311	0.0253	7.36311	0.01976
	14.9	6		51.13	0.448			516.347	89.3268			5101.46	0.97672		5200.12	1.00449		5102.95	1.00519			7.39379	0.30299	7.39379	0.02105	7.39379	0.02014
	14.9	8		51.15	0.074			516.829	89.4503			5103.46	0.97964		5202.13	1.00638		5104.95	1.00548			7.42447	0.29851	7.42447	0.01647	7.42447	0.01935
	14.9	24		51.18	0.005			517.311	89.6176			5105.46	0.98421		5203.91	1.00726		5106.95	1.00644			7.45515	0.29409	7.45515	0.0126	7.45515	0.0175
	15	76		51.22	0.1			517.793	89.8062			5107.46	0.98987		5206.21	1.00843		5108.95	1.00855			7.48583	0.29007	7.48583	0.01085	7.48583	0.01477
	15	84		51.36	0.311			518.275	89.9829			5109.46	0.99306		5208.2	1.00878		5110.95	1.00949			7.51651	0.28668	7.51651	0.01172	7.51651	0.01145
	15.1	45		51.37	0.215			518.758	90.1167			5111.46	1.00092		5209.76	1.00839		5112.95	1.01209			7.54719	0.2841	7.54719	0.01385	7.54719	0.00789
	15.1	5		51.42	0.298			519.24	90.1847			5113.46	1.00556		5212.03	1.00924		5114.95	1.01399			7.57787	0.28239	7.57787	0.01582	7.57787	0.00472
	15.1	5		51.44	0.066			519.722	90.1802			5115.46	1.00956		5214.08	1.00984		5116.95	1.01503			7.60854	0.28152	7.60854	0.01694	7.60854	0.00345
	15.2	3		51.59	0.024			520.204	90.1118			5117.46	1.01554		5215.87	1.00983		5118.95	1.01592			7.63922	0.28138	7.63922	0.017	7.63922	0.00485
	15.2	2		51.68	0.393			520.686	89.9992			5119.46	1.02123		5217.82	1.00978		5120.95	1.01502			7.6699	0.28177	7.6699	0.01604	7.6699	0.00669
	15.3	4		51.91	0.399			521.168	89.8648			5121.46	1.02496		5219.88	1.00935		5122.95	1.01486			7.70058	0.28247	7.70058	0.01428	7.70058	0.00793
	15.3	5		51.93	0.176			521.65	89.7299			5123.46	1.0306		5222.14	1.00853		5124.95	1.01552			7.73126	0.28323	7.73126	0.01215	7.73126	0.0083
	15.3	4		52.1	0.351			522.132	89.6107			5125.46	1.03112		5223.97	1.00676		5126.95	1.0143			7.76194	0.28381	7.76194	0.01028	7.76194	0.00776
	15.4	4		52.14	0.289			522.615	89.5178			5127.46	1.03334		5225.84	1.00485		5128.95	1.01411			7.79262	0.284	7.79262	0.00943	7.79262	0.0064
	15.4	4		52.28	0.157			523.097	89.4581			5129.46	1.03074		5228.13	1.00371		5130.95	1.01402			7.8233	0.28361	7.8233	0.00997	7.8233	0.00439
	15.5	4		52.36	0.026			523.579	89.4357			5131.46	1.02772		5230.05	1.00192		5132.95	1.01202			7.85398	0.2825	7.85398	0.01139	7.85398	0.00224
	15.5	2		52.44	0.038			524.061	89.4514			5133.46	1.02369		5231.82	0.99971		5134.95	1.00882			7.88466	0.28058	7.88466	0.01294	7.88466	0.00229
	15.5	2		52.46	0.125			524.543	89.5019			5135.46	1.01876		5234.11	0.99828		5136.95	1.00603			7.91534	0.2778	7.91534	0.01406	7.91534	0.00473
	15.6	2		52.54	0.01			525.025	89.5781			5137.46	1.01487		5236.15	0.99642		5138.95	1.00321			7.94602	0.27413	7.94602	0.01447	7.94602	0.0073
	15.6	4		52.65	0.233			525.507	89.6676			5139.46	1.01024		5237.88	0.99425		5140.95	1.00211			7.9767	0.26961	7.9767	0.01404	7.9767	0.00951
	15.7	4		52.7	0.003			525.989	89.7562			5141.46	1.00525		5240.14	0.99294		5142.95	1.0009			8.00738	0.26426	8.00738	0.01276	8.00738	0.01115
	15.7	6		52.73	0.131			526.471	89.8326			5143.46	1.00052		5242.2	0.99148		5144.95	1.00015			8.03806	0.25817	8.03806	0.0107	8.03806	0.01209
	15.8	5		52.74	0.071			526.954	89.8914			5145.46	0.99644		5244.23	0.99028		5146.95	0.99984			8.06874	0.25142	8.06874	0.00804	8.06874	0.01228
	15.8	8		52.79	0.447			527.436	89.9316			5147.46	0.99462		5245.76	0.98843		5148.95	0.99887			8.09942	0.24412	8.09942	0.00502	8.09942	0.01173
	15.8	12		52.91	0.201			527.918	89.9544			5149.46	0.99196		5248.06	0.98813		5150.95	0.99813			8.1301	0.23639	8.1301	0.00238	8.1301	0.01053
	15.9	26		52.98	0.033			528.4	89.9609			5152.46	0.9904		5250.09	0.98766		5153.95	0.99509			8.16078	0.22841	8.16078	0.00317	8.16078	0.0088
	15.9	46		53.06	0.008			528.882	89.9513			5155.46	0.991		5251.87	0.98726		5156.95	0.99611			8.19146	0.22035	8.19146	0.006	8.19146	0.00672
	16	108		53.15	0.027			529.364	89.9266			5158.46	0.98993		5253.87	0.98734		5159.95	0.99545			8.22214	0.21248	8.22214	0.00871	8.22214	0.00451
	16	167		53.24	0.09			529.846	89.8914			5161.46	0.99042		5256.89	0.98828		5162.95	0.99595			8.25282	0.20508	8.25282	0.01089	8.25282	0.00256
	16	182		53.35	0.231			530.328	89.8556			5164.46	0.99078		5259.12	0.98871		5165.95	0.99743			8.2835	0.19856	8.2835	0.01236	8.2835	0.00198
	16.1	110		53.36	0.078			530.811	89.8321			5167.46	0.99183		5262.96	0.99207		5168.95	0.99702			8.31418	0.19333	8.31418	0.01304	8.31418	0.00315
	16.1	37		53.38	0.241			531.293	89.8319			5170.46	0.99405		5265.92	0.99424		5171.95	0.99593			8.34486	0.1899	8.34486	0.01291	8.34486	0.0045
	16.2	5		53.48	0.055			531.775	89.8568			5173.46	0.99551		5268.15	0.99498		5174.95	0.99663			8.37554	0.18874	8.37554	0.01201	8.37554	0.00553
	16.2	9		53.59	0.633			532.257	89.8949			5176.46	0.99602		5271.21	0.99681		5177.95	0.99545			8.40621	0.19025	8.40621	0.01046	8.40621	0.00614
	16.2	9		53.62	0.234			532.739	89.9194			5179.46	0.99625		5274.98	0.99946		5180.95	0.99433			8.43689	0.1947	8.43689	0.00843	8.43689	0.00632
	16.3	7		53.63	0.111			533.221	89.8962			5182.46	0.99625		5277.95	1.00042		5183.95	0.99279			8.46757	0.20213	8.46757	0.00615	8.46757	0.00613
	16.3	8		53.66	0.24			533.703	89.7979			5185.46	0.9939		5280.09	0.99975		5186.95	0.9915			8.49825	0.21237	8.49825	0.00396	8.49825	0.00566
	16.4	5		53.67	0.006			534.185	89.6128			5188.46	0.99047		5283.98	1.00135		5189.95	0.99079			8.52893	0.22509	8.52893	0.00254	8.52893	0.00502
	16.4	3		53.81	0.011			534.668	89.3533			5191.46	0.9882		5286.9	1.00146		5192.95	0.98876			8.55961	0.23981	8.55961	0.00277	8.55961	0.00432
	16.5	2		53.82	0.019			535.15	89.0505			5194.46	0.98896		5290.03	1.00207		5195.95	0.98852			8.59029	0.256	8.59029	0.00373	8.59029	0.00366
	16.5	3		53.83	0.029			535.632	88.7491			5197.46	0.98661		5293.04	1.00263		5198.95	0.98831			8.62097	0.27313	8.62097	0.00438	8.62097	0.00312
	16.5	3		53.85	0.009			536.114	88.4905			5200.46	0.98615		5295.9	1.00294		5201.95	0.98701			8.65165	0.29067	8.65165	0.0044	8.65165	0.00269
	16.6	3		54.02	0.248			536.596	88.3002			5203.46	0.98551		5299.1	1.00342		5204.95	0.98805			8.68233	0.30813	8.68233	0.00371	8.68233	0.00233
	16.6	1		54.03	0.008			537.078	88.184			5206.46	0.98437		5301.23	1.00211		5207.95	0.98855			8.71301	0.32506	8.71301	0.00236	8.71301	0.00195
	16.7	5		54.11	0.217			537.56	88.1288			5209.46	0.98411		5304.22	1.0019		5210.95	0.98854			8.74369	0.34107	8.74369	0.000659615	8.74369	0.0015
	16.7	4		54.23	0.028			538.042	88.1117			5212.46	0.98413		5308.02	1.00257		5213.95	0.98908			8.77437	0.3558	8.77437	0.00216	8.77437	0.000956486
	16.7	6		54.3	0.005			538.524	88.1087			5215.46	0.98317		5311.03	1.00209		5216.95	0.98941			8.80505	0.36895	8.80505	0.00472	8.80505	0.000340581
	16.8	4		54.31	0.102			539.006	88.1025			5218.46	0.98551		5313.31	1.00053		5219.95	0.98947			8.83573	0.38027	8.83573	0.0073	8.83573	0.000422095
	16.8	6		54.4	0.206			539.489	88.0828			5221.46	0.98696		5316.21	0.99985		5222.95	0.99088			8.86641	0.38958	8.86641	0.00965	8.86641	0.00112
	16.9	3		54.53	0.034			539.971	88.0429			5224.46	0.98717		5320.08	1.00043		5225.95	0.9921			8.89709	0.39673	8.89709	0.01154	8.89709	0.00179
	16.9	4		54.63	0.027			540.453	87.9763			5227.46	0.98949		5322.97	0.99955		5228.95	0.99297			8.92777	0.40162	8.92777	0.01281	8.92777	0.0024
	16.9	4		54.7	0.195			540.935	87.8752			5230.46	0.99139		5325.21	0.99755		5231.95	0.9939			8.95845	0.40422	8.95845	0.01334	8.95845	0.0029
	17	3		54.71	0.097			541.417	87.7331			5233.46	0.99254		5328.21	0.99651		5234.95	0.99482			8.98913	0.40453	8.98913	0.01306	8.98913	0.00328
	17	1		54.74	0.12			541.899	87.5501			5236.46	0.9935		5332.04	0.99659		5237.95	0.99527			9.01981	0.40259	9.01981	0.012	9.01981	0.00353
	17.1	4		54.77	0.739			542.381	87.3368			5239.46	0.99467		5334.26	0.99465		5240.95	0.99682			9.05049	0.39849	9.05049	0.01024	9.05049	0.00364
	17.1	4		54.81	0.07			542.864	87.1144			5242.46	0.99594		5337.92	0.99499		5243.95	0.99736			9.08117	0.39235	9.08117	0.00794	9.08117	0.00362
	17.1	7		54.93	0.5			543.346	86.9058			5245.46	0.99565		5341.1	0.99518		5246.95	0.99701			9.11185	0.3843	9.11185	0.00533	9.11185	0.00348
	17.2	5		54.95	0.787			543.828	86.7286			5248.46	0.99709		5343.98	0.99521		5249.95	0.99843			9.14253	0.37453	9.14253	0.00281	9.14253	0.00321
	17.2	4		54.97	0.112			544.31	86.5841			5251.46	0.99717		5346.26	0.99473		5252.95	0.99832			9.17321	0.36322	9.17321	0.00192	9.17321	0.00284
	17.3	1		55.08	0.318			544.792	86.4551			5254.46	0.99728		5349.97	0.99647		5255.95	0.9993			9.20388	0.35056	9.20388	0.00359	9.20388	0.00237
	17.3	5		55.19	0.083			545.274	86.3117			5257.46	0.9967		5353.04	0.9976		5258.95	0.99961			9.23456	0.33676	9.23456	0.00536	9.23456	0.00185
	17.4	6		55.26	0.01			545.756	86.1264			5260.46	0.99665		5355.29	0.99775		5261.95	0.99887			9.26524	0.32203	9.26524	0.00658	9.26524	0.00134
	17.4	4		55.38	0.072			546.238	85.8906			5263.46	0.99717		5358.25	0.99889		5264.95	1.00018			9.29592	0.30659	9.29592	0.0071	9.29592	0.000977638
	17.4	2		55.61	0.15			546.72	85.6263			5266.46	0.99712		5362.05	1.00101		5267.95	0.999			9.3266	0.29061	9.3266	0.00688	9.3266	0.001
	17.5	5		55.72	0.052			547.202	85.3854			5269.46	0.99649		5365.02	1.00167		5270.95	0.99921			9.35728	0.2743	9.35728	0.006	9.35728	0.00133
	17.5	7		55.73	0.08			547.685	85.2364			5272.46	0.9962		5367.28	1.00123		5273.95	0.99996			9.38796	0.25784	9.38796	0.00467	9.38796	0.00171
	17.6	4		55.77	0.116			548.167	85.2492			5275.46	0.99496		5370.9	1.00244		5276.95	0.99839			9.41864	0.24138	9.41864	0.00341	9.41864	0.00201
	17.6	2		55.78	0.036			548.649	85.4682			5278.46	0.99515		5374.05	1.00288		5279.95	0.99871			9.44932	0.22508	9.44932	0.00328	9.44932	0.00216
	17.6	4		55.8	0.042			549.131	85.9017			5281.46	0.99368		5376.98	1.00298		5282.95	0.99935			9.48	0.20908	9.48	0.00462	9.48	0.00215
	17.7	6		55.87	0.245			549.613	86.5193			5284.46	0.99558		5379.24	1.00227		5285.95	0.99872			9.51068	0.19349	9.51068	0.00641	9.51068	0.00197
	17.7	1		55.88	0.105			550.095	87.2625			5287.46	0.9933		5382.88	1.00332		5288.95	0.9987			9.54136	0.17842	9.54136	0.00801	9.54136	0.00168
	17.8	1		55.93	0.104			550.577	88.0553			5290.46	0.99301		5386.07	1.00371		5291.95	0.99909			9.57204	0.16398	9.57204	0.00912	9.57204	0.00138
	17.8	4		55.97	0.179			551.059	88.8206			5293.46	0.99212		5388.32	1.00291		5294.95	0.99865			9.60272	0.15026	9.60272	0.00956	9.60272	0.00122
	17.8	5		55.99	0.018			551.542	89.5023			5296.46	0.99185		5391.98	1.00378		5297.95	0.99898			9.6334	0.13736	9.6334	0.00927	9.6334	0.00135
	17.9	3		56	0.121			552.024	90.0685			5299.46	0.99143		5394.89	1.00355		5300.95	0.99893			9.66408	0.12539	9.66408	0.00824	9.66408	0.00168
	17.9	1		56.24	0.036			552.506	90.5169			5302.46	0.99044		5398.1	1.00367		5303.95	0.99913			9.69476	0.11447	9.69476	0.00656	9.69476	0.00202
	18	4		56.25	0.021			552.988	90.8682			5305.46	0.99147		5400.29	1.00238		5306.95	0.9998			9.72544	0.10475	9.72544	0.00434	9.72544	0.00225
	18	5		56.29	0.065			553.47	91.1548			5308.46	0.99213		5403.97	1.00298		5309.95	0.9988			9.75612	0.09642	9.75612	0.00177	9.75612	0.00229
	18	6		56.32	0.243			553.952	91.4074			5311.46	0.99276		5407.49	1.00205		5312.95	1.00005			9.7868	0.08969	9.7868	0.000930964	9.7868	0.00212
	18.1	4		56.33	0.175			554.434	91.6445			5314.46	0.99209		5410.44	1.00037		5315.95	0.99964			9.81748	0.08477	9.81748	0.00355	9.81748	0.00175
	18.1	5		56.34	0.293			554.916	91.8685			5317.46	0.99226		5415.44	1.00124		5318.95	0.99909			9.84816	0.08185	9.84816	0.00588	9.84816	0.00125
	18.2	7		56.59	0.307			555.399	92.0669			5320.46	0.99277		5419.48	1.00085		5321.95	0.99998			9.87884	0.081	9.87884	0.00772	9.87884	0.000902053
	18.2	7		56.67	0.123			555.881	92.2193			5323.46	0.99401		5424.01	1.00125		5324.95	0.99996			9.90952	0.08218	9.90952	0.00894	9.90952	0.00125
	18.3	4		56.7	0.145			556.363	92.3056			5326.46	0.99345		5427.46	1.00037		5327.95	0.99981			9.9402	0.08519	9.9402	0.00945	9.9402	0.00202
	18.3	7		56.74	0.17			556.845	92.3157			5329.46	0.99422		5431.39	1.00017		5330.95	1.00006			9.97088	0.08976	9.97088	0.00924	9.97088	0.00285
	18.3	9		56.82	0.049			557.327	92.2543			5332.46	0.99464		5435.43	1.00035		5333.95	0.99896
	18.4	5		56.95	0.045			557.809	92.1414			5335.46	0.99463		5438.34	0.99914		5336.95	0.99974
	18.4	0		56.98	0.019			558.291	92.0062			5338.46	0.99587		5443.34	1.00061		5339.95	0.99976
	18.5	4		57.07	0.028			558.773	91.8814			5341.46	0.99754		5447.4	1.00089		5342.95	1.00075
	18.5	4		57.18	0.05			559.255	91.7951			5344.46	0.99811		5450.36	0.99993		5345.95	1.00076
	18.5	2		57.4	0.067			559.737	91.7627			5347.46	0.99875		5454.39	1.00031		5348.95	1.0023
	18.6	3		57.48	0.121			560.22	91.7856			5350.46	0.99909		5459.4	1.00179		5351.95	1.0028
	18.6	4		57.49	0.188			560.702	91.8522			5354.46	1.00051		5463.36	1.002		5355.95	1.00406
	18.7	4		57.6	0.918			561.184	91.9448			5358.46	1.00226		5466.4	1.00115		5359.95	1.00429
	18.7	7		57.61	0.046			561.666	92.0443			5362.46	1.00202		5470.16	1.00125		5363.95	1.00446
	18.7	9		57.62	0.352			562.148	92.1355			5366.46	1.00305		5475.28	1.00295		5367.95	1.0045
	18.8	7		57.74	0.606			562.63	92.2099			5370.46	1.00177		5479.99	1.00386		5371.95	1.00502
	18.8	3		57.77	0.024			563.112	92.2646			5374.46	1.00219		5483.44	1.00313		5375.95	1.00497
	18.9	3		57.79	0.07			563.595	92.3005			5378.46	1.00127		5487.38	1.00333		5379.95	1.00415
	18.9	1		57.87	0.036			564.077	92.3194			5382.46	1.00093		5491.44	1.0036		5383.95	1.00417
	18.9	2		57.97	0.429			564.559	92.3226			5386.46	1.00337		5494.24	1.00231		5387.95	1.00358
	19	6		57.98	0.077			565.041	92.3104			5390.46	1.00166		5499.38	1.00373		5391.95	1.00411
	19	5		58.05	0.107			565.523	92.2833			5394.46	1.00198		5503.43	1.00377		5395.95	1.00371
	19.1	1		58.09	0.017			566.005	92.2437			5398.46	1.00252		5506.43	1.00258		5399.95	1.00327
	19.1	0		58.16	0.014			566.487	92.1965			5402.46	1.00215		5511.44	1.00363		5403.95	1.00417
	19.2	5		58.17	0.1			566.969	92.1497			5406.46	1.00352		5515.27	1.00331		5407.95	1.00503
	19.2	6		58.18	0.11			567.451	92.1133			5410.46	1.00379		5518.25	1.00194		5411.95	1.00411
	19.2	8		58.34	0.264			567.933	92.0962			5414.46	1.00458		5523.35	1.00294		5415.95	1.00438
	19.3	15		58.36	0.043			568.416	92.1055			5418.46	1.00491		5527.4	1.00272		5419.95	1.0052
	19.3	21		58.41	0.191			568.898	92.1444			5422.46	1.00578		5531.96	1.00318		5423.95	1.00429
	19.4	16		58.42	0.199			569.38	92.211			5426.46	1.0061		5534.31	1.00117		5427.95	1.00504
	19.4	8		58.67	0.119			569.862	92.2997			5430.46	1.00634		5539.4	1.00229		5431.95	1.00407
	19.4	3		58.72	1.674			570.344	92.4005			5434.46	1.00555		5543.27	1.00212		5435.95	1.00351
	19.5	3		58.8	0.019			570.826	92.5024			5438.46	1.00645		5546.33	1.00104		5439.95	1.00431
	19.5	5		58.88	0.113			571.308	92.5944			5442.46	1.00566		5551.41	1.00216		5443.95	1.00357
	19.6	6		58.97	0.142			571.79	92.6676			5446.46	1.00608		5555.39	1.00209		5447.95	1.0044
	19.6	5		59.01	0.062			572.273	92.7175			5450.46	1.00594		5558.26	1.00081		5451.95	1.004
	19.6	2		59.07	0.231			572.755	92.7435			5454.46	1.00684		5562.32	1.00078		5455.95	1.0029
	19.7	3		59.09	0.041			573.237	92.7489			5458.46	1.00588		5567.43	1.00184		5459.95	1.00316
	19.7	5		59.11	0.035			573.719	92.7394			5462.46	1.00478		5571.27	1.00159		5463.95	1.00249
	19.8	7		59.23	0.067			574.201	92.7228			5466.46	1.0048		5574.21	1.00036		5467.95	1.00303
	19.8	5		59.49	0.171			574.683	92.7072			5470.46	1.00496		5578.29	1.00039		5471.95	1.00379
	19.8	4		59.5	0.072			575.165	92.7			5474.46	1.00438		5583.37	1.00148		5475.95	1.00302
	19.9	3		59.52	0.278			575.647	92.709			5478.46	1.00424		5587.42	1.00148		5479.95	1.00243
	19.9	3		59.53	0.032			576.13	92.7397			5482.46	1.00402		5590.43	1.00032		5483.95	1.00202
	20	4		59.57	0.064			576.612	92.7959			5486.46	1.0044		5595.51	1.00125		5487.95	1.00204
	20	4		59.64	0.246			577.094	92.8775			5490.46	1.00395		5599.45	1.00098		5491.95	1.00154
	20.1	3		59.69	0.04			577.576	92.98			5494.46	1.00485		5602.26	0.99941		5495.95	1.00206
	20.1	1		59.74	0.346			578.058	93.093			5498.46	1.00528		5606.28	0.99913		5499.95	1.00107
	20.1	0		59.77	0.111			578.54	93.2015			5502.46	1.00563		5611.47	1.00005		5503.95	0.99936
	20.2	3		59.87	0.127			579.022	93.2893			5506.46	1.00541		5615.34	0.99947		5507.95	1.00063
	20.2	3		59.95	0.007			579.504	93.3413			5510.46	1.00632		5619.44	0.99918		5511.95	0.99969
	20.3	4		59.97	0.061			579.986	93.3483			5514.46	1.00673		5622.31	0.99769		5515.95	0.99948
	20.3	2		60.02	0.031			580.469	93.3097			5518.46	1.00797		5627.44	0.99828		5519.95	0.9999
	20.3	3						580.951	93.2332			5522.46	1.00736		5631.41	0.99778		5523.95	0.99802
	20.4	3						581.433	93.1328			5526.46	1.00858		5634.33	0.99626		5527.95	0.99972
	20.4	5						581.915	93.0234			5530.46	1.00833		5639.37	0.99683		5531.95	0.9994
	20.5	5						582.397	92.9183			5534.46	1.00906		5643.5	0.99658		5535.95	1.00028
	20.5	5						582.879	92.8248			5538.46	1.00784		5646.42	0.99508		5539.95	1.00118
	20.5	3						583.361	92.744			5542.46	1.0076		5651.47	0.99566		5543.95	1.00096
	20.6	3						583.843	92.6727			5546.46	1.0077		5655.48	0.9953		5547.95	1.00114
	20.6	2						584.326	92.6073			5550.46	1.00765		5659.97	0.99527		5551.95	1.00037
	20.7	7						584.808	92.5457			5555.46	1.00663		5663.45	0.99432		5556.95	0.99994
	20.7	5						585.29	92.4902			5560.46	1.00744		5667.51	0.99403		5561.95	1.00027
	20.7	6						585.772	92.4465			5565.46	1.00701		5671.47	0.99344		5566.95	0.99968
	20.8	4						586.254	92.4225			5570.46	1.00676		5674.43	0.99203		5571.95	1.00014
	20.8	4						586.736	92.4262			5575.46	1.00598		5679.5	0.99245		5576.95	0.99824
	20.9	3						587.218	92.4632			5580.46	1.00503		5683.51	0.99195		5581.95	0.99802
	20.9	3						587.7	92.536			5585.46	1.00533		5686.46	0.99048		5586.95	0.99755
	21	5						588.182	92.6436			5590.46	1.00423		5691.53	0.99087		5591.95	0.99582
	21	7						588.665	92.7816			5595.46	1.00449		5695.47	0.99023		5596.95	0.9985
	21	6						589.147	92.9416			5600.46	1.004		5698.63	0.98899		5601.95	0.99904
	21.1	4						589.629	93.1112			5605.46	1.00403		5703.42	0.98911		5606.95	0.99923
	21.1	3						590.111	93.2759			5610.46	1.00355		5707.54	0.98864		5611.95	1.0005
	21.2	3						590.593	93.4191			5615.46	1.00344		5711.43	0.98796		5616.95	0.99792
	21.2	2						591.075	93.5256			5620.46	1.00263		5715.55	0.98748		5621.95	0.99951
	21.2	2						591.557	93.5856			5625.46	1.00169		5718.48	0.986		5626.95	0.99826
	21.3	3						592.039	93.5951			5630.46	1.00188		5723.62	0.98627		5631.95	0.99903
	21.3	5						592.521	93.5584			5635.46	1.00153		5727.55	0.98558		5636.95	1.00024
	21.4	7						593.004	93.4869			5640.46	1.00045		5730.4	0.98395		5641.95	0.99833
	21.4	9						593.486	93.3974			5645.46	0.99998		5735.56	0.98421		5646.95	0.99817
	21.4	7						593.968	93.309			5650.46	1.00051		5739.72	0.98363		5651.95	0.9956
	21.5	2						594.45	93.2391			5655.46	0.99927		5742.58	0.98196		5656.95	0.99552
	21.5	5						594.932	93.2017			5660.46	0.99892		5747.69	0.98207		5661.95	0.99628
	21.6	9						595.414	93.2039			5665.46	0.99759		5751.6	0.98121		5666.95	0.99418
	21.6	8						595.896	93.2448			5670.46	0.9979					5671.95	0.99627
	21.6	3						596.378	93.3157			5675.46	0.99721					5676.95	0.9968
	21.7	4						596.861	93.4018			5680.46	0.99755					5681.95	0.99667
	21.7	3						597.343	93.4845			5685.46	0.99659					5686.95	0.99619
	21.8	6						597.825	93.5452			5690.46	0.99626					5691.95	0.99557
	21.8	4						598.307	93.5715			5695.46	0.99551					5696.95	0.99657
	21.9	3						598.789	93.5587			5700.46	0.9943					5701.95	0.99621
	21.9	3						599.271	93.512			5705.46	0.99408					5706.95	0.99655
	21.9	3						599.753	93.4437			5710.46	0.99433					5711.95	0.9997
	22	3						600.235	93.3708			5715.46	0.9938					5716.95	0.99878
	22	5						600.717	93.309			5720.46	0.99323					5721.95	0.99751
	22.1	6						601.2	93.2683			5725.46	0.99227					5726.95	0.99497
	22.1	3						601.682	93.2513			5730.46	0.99136					5731.95	0.99163
	22.1	5						602.164	93.2536			5735.46	0.99105					5736.95	0.99521
	22.2	2						602.646	93.2671			5740.46	0.98984					5741.95	0.99632
	22.2	2						603.128	93.2829			5745.46	0.98952					5746.95	0.99679
	22.3	5						603.61	93.2954			5750.46	0.9887					5751.95	0.99748
	22.3	7						604.092	93.3036
	22.3	3						604.574	93.3108
	22.4	0						605.057	93.3222
	22.4	3						605.539	93.3436
	22.5	8						606.021	93.3791
	22.5	6						606.503	93.4304
	22.5	3						606.985	93.4972
	22.6	1						607.467	93.5773
	22.6	5						607.949	93.6676
	22.7	5						608.431	93.7641
	22.7	10						608.913	93.8616
	22.8	6						609.396	93.955
	22.8	8						609.878	94.0395
	22.8	5						610.36	94.1109
	22.9	7						610.842	94.1667
	22.9	8						611.324	94.2042
	23	10						611.806	94.2206
	23	5						612.288	94.2125
	23	1						612.77	94.1768
	23.1	3						613.253	94.1123
	23.1	7						613.735	94.022
	23.2	7						614.217	93.9149
	23.2	5						614.699	93.8042
	23.2	7						615.181	93.7061
	23.3	6						615.663	93.6354
	23.3	1						616.145	93.6003
	23.4	3						616.627	93.6007
	23.4	6						617.109	93.6267
	23.4	7						617.592	93.6641
	23.5	7						618.074	93.698
	23.5	6						618.556	93.7208
	23.6	3						619.038	93.7339
	23.6	1						619.52	93.7467
	23.7	2						620.002	93.7708
	23.7	5						620.484	93.8144
	23.7	8						620.966	93.878
	23.8	4						621.448	93.9536
	23.8	1						621.931	94.0274
	23.9	2						622.413	94.0837
	23.9	5						622.895	94.1122
	23.9	2						623.377	94.1097
	24	3						623.859	94.0807
	24	6						624.341	94.0353
	24.1	6						624.823	93.9849
	24.1	4						625.305	93.9394
	24.1	5						625.788	93.9041
	24.2	8						626.27	93.8807
	24.2	6						626.752	93.8674
	24.3	5						627.234	93.8615
	24.3	5						627.716	93.859
	24.3	5						628.198	93.8562
	24.4	8						628.68	93.8497
	24.4	8						629.162	93.8375
	24.5	13						629.644	93.8212
	24.5	15						630.127	93.806
	24.6	14						630.609	93.8017
	24.6	15						631.091	93.8187
	24.6	27						631.573	93.8645
	24.7	26						632.055	93.9382
	24.7	11						632.537	94.0293
	24.8	3						633.019	94.1171
	24.8	9						633.501	94.1765
	24.8	9						633.984	94.187
	24.9	2						634.466	94.1386
	24.9	0						634.948	94.0364
	25	0						635.43	93.8973
	25	4						635.912	93.7448
	25	7						636.394	93.5986
	25.1	5						636.876	93.466
	25.1	4						637.358	93.3402
	25.2	6						637.841	93.204
	25.2	6						638.323	93.0403
	25.2	2						638.805	92.8414
	25.3	5						639.287	92.618
	25.3	6						639.769	92.3994
	25.4	3						640.251	92.2292
	25.4	3						640.733	92.1482
	25.5	10						641.215	92.1847
	25.5	9						641.697	92.3441
	25.5	2						642.179	92.6077
	25.6	3						642.662	92.9367
	25.6	5						643.144	93.2811
	25.7	9						643.626	93.5957
	25.7	14						644.108	93.8452
	25.7	16						644.59	94.0132
	25.8	17						645.072	94.1021
	25.8	31						645.554	94.1278
	25.9	61						646.036	94.1126
	25.9	94						646.519	94.0767
	25.9	117						647.001	94.0368
	26	117						647.483	94.0021
	26	88						647.965	93.976
	26.1	48						648.447	93.9574
	26.1	17						648.929	93.9423
	26.1	7						649.411	93.9253
	26.2	15						649.893	93.9004
	26.2	16						650.375	93.8628
	26.3	10						650.858	93.8101
	26.3	12						651.34	93.7433
	26.4	22						651.822	93.6677
	26.4	26						652.304	93.5919
	26.4	31						652.786	93.5263
	26.5	40						653.268	93.4789
	26.5	41						653.75	93.4538
	26.6	27						654.232	93.4494
	26.6	19						654.715	93.4594
	26.6	15						655.197	93.4746
	26.7	9						655.679	93.4872
	26.7	3						656.161	93.4935
	26.8	4						656.643	93.4957
	26.8	6						657.125	93.5006
	26.8	6						657.607	93.5168
	26.9	3						658.089	93.5517
	26.9	5						658.572	93.6076
	27	8						659.054	93.6811
	27	6						659.536	93.7636
	27	2						660.018	93.8448
	27.1	4						660.5	93.9153
	27.1	4						660.982	93.9694
	27.2	4						661.464	94.0056
	27.2	4						661.946	94.0258
	27.3	3						662.428	94.034
	27.3	2						662.91	94.0342
	27.3	3						663.393	94.0301
	27.4	2						663.875	94.0245
	27.4	1						664.357	94.0195
	27.5	3						664.839	94.0165
	27.5	5						665.321	94.0158
	27.5	4						665.803	94.017
	27.6	4						666.285	94.0189
	27.6	8						666.768	94.0208
	27.7	9						667.25	94.0261
	27.7	5						667.732	94.0442
	27.7	1						668.214	94.0834
	27.8	3						668.696	94.1389
	27.8	2						669.178	94.1925
	27.9	1						669.66	94.2275
	27.9	1						670.142	94.2362
	28	1						670.624	94.2179
	28	3						671.107	94.1751
	28	2						671.589	94.111
	28.1	1						672.071	94.0309
	28.1	4						672.553	93.9422
	28.2	10						673.035	93.8557
	28.2	8						673.517	93.7819
	28.2	1						673.999	93.7275
	28.3	2						674.481	93.6945
	28.3	6						674.963	93.6795
	28.4	7						675.446	93.6772
	28.4	4						675.928	93.6838
	28.4	1						676.41	93.6995
	28.5	1						676.892	93.7294
	28.5	2						677.374	93.7807
	28.6	4						677.856	93.8584
	28.6	4						678.338	93.9619
	28.6	5						678.82	94.0827
	28.7	6						679.303	94.2059
	28.7	5						679.785	94.3128
	28.8	4						680.267	94.3858
	28.8	4						680.749	94.4146
	28.9	6						681.231	94.3981
	28.9	2						681.713	94.3453
	28.9	6						682.195	94.2714
	29	13						682.677	94.1952
	29	15						683.159	94.1333
	29.1	24						683.642	94.0971
	29.1	38						684.124	94.0928
	29.1	39						684.606	94.1213
	29.2	23						685.088	94.1798
	29.2	17						685.57	94.2632
	29.3	15						686.052	94.3663
	29.3	7						686.534	94.4828
	29.3	7						687.016	94.6051
	29.4	19						687.499	94.7242
	29.4	34						687.981	94.8286
	29.5	47						688.463	94.9056
	29.5	73						688.945	94.945
	29.5	101						689.427	94.9407
	29.6	92						689.909	94.894
	29.6	52						690.391	94.8138
	29.7	22						690.873	94.7165
	29.7	13						691.356	94.6216
	29.8	11						691.837	94.547
	29.8	9						692.32	94.5062
	29.8	9						692.802	94.504
	29.9	8						693.284	94.5368
	29.9	4						693.766	94.5933
	30	3						694.248	94.6596
	30	7						694.73	94.7221
	30	7						695.212	94.7706
	30.1	2						695.694	94.8003
	30.1	0						696.177	94.8111
	30.2	4						696.659	94.8068
	30.2	3						697.141	94.7928
	30.2	8						697.623	94.7751
	30.3	15						698.105	94.7601
	30.3	25						698.587	94.7529
	30.4	20						699.069	94.758
	30.4	16						699.551	94.7775
	30.4	6						700.034	94.811
	30.5	3						700.516	94.8539
	30.5	3						700.998	94.8987
	30.6	7						701.48	94.9373
	30.6	4						701.962	94.9625
	30.7	9						702.444	94.9718
	30.7	13						702.926	94.9682
	30.7	11						703.408	94.9592
	30.8	8						703.89	94.9537
	30.8	10						704.373	94.9587
	30.9	19						704.855	94.9759
	30.9	24						705.337	95.0017
	30.9	24						705.819	95.0284
	31	18						706.301	95.0478
	31	16						706.783	95.0561
	31.1	18						707.265	95.055
	31.1	17						707.747	95.0526
	31.1	9						708.23	95.0591
	31.2	7						708.712	95.0838
	31.2	10						709.194	95.1302
	31.3	11						709.676	95.1953
	31.3	9						710.158	95.2692
	31.3	7						710.64	95.3389
	31.4	6						711.122	95.3927
	31.4	13						711.604	95.4223
	31.5	17						712.086	95.4254
	31.5	11						712.569	95.4055
	31.6	2						713.051	95.3702
	31.6	5						713.533	95.3284
	31.6	8						714.015	95.2884
	31.7	8						714.497	95.2565
	31.7	5						714.979	95.2356
	31.8	6						715.461	95.2254
	31.8	6						715.943	95.2223
	31.8	5						716.426	95.2207
	31.9	2						716.908	95.2141
	31.9	4						717.39	95.1974
	32	4						717.872	95.1689
	32	3						718.354	95.1313
	32	2						718.836	95.092
	32.1	3						719.318	95.0607
	32.1	6						719.8	95.0473
	32.2	7						720.283	95.0577
	32.2	5						720.764	95.0921
	32.2	11						721.247	95.1447
	32.3	18						721.729	95.2065
	32.3	23						722.211	95.2688
	32.4	27						722.693	95.3249
	32.4	34						723.175	95.3721
	32.5	38						723.657	95.41
	32.5	30						724.139	95.4392
	32.5	14						724.621	95.4594
	32.6	4						725.104	95.4686
	32.6	2						725.586	95.4647
	32.7	2						726.068	95.4459
	32.7	2						726.55	95.4137
	32.7	5						727.032	95.3724
	32.8	5						727.514	95.3277
	32.8	4						727.996	95.2858
	32.9	4						728.478	95.2497
	32.9	4						728.961	95.2191
	32.9	3						729.443	95.1908
	33	3						729.925	95.1611
	33	5						730.407	95.1286
	33.1	4						730.889	95.0964
	33.1	4						731.371	95.0713
	33.1	3						731.853	95.0625
	33.2	7						732.335	95.0778
	33.2	15						732.817	95.1208
	33.3	16						733.3	95.1887
	33.3	18						733.782	95.2726
	33.4	25						734.264	95.3606
	33.4	27						734.746	95.4396
	33.4	14						735.228	95.4989
	33.5	9						735.71	95.5327
	33.5	14						736.192	95.5401
	33.6	11						736.674	95.5252
	33.6	5						737.157	95.4949
	33.6	4						737.639	95.4587
	33.7	5						738.121	95.4255
	33.7	4						738.603	95.4028
	33.8	7						739.085	95.3953
	33.8	6						739.567	95.4039
	33.8	6						740.049	95.4258
	33.9	3						740.531	95.4545
	33.9	3						741.013	95.4827
	34	2						741.496	95.5028
	34	3						741.978	95.5095
	34	4						742.46	95.5004
	34.1	4						742.942	95.4761
	34.1	5						743.424	95.439
	34.2	3						743.906	95.3927
	34.2	1						744.388	95.3414
	34.3	1						744.87	95.2892
	34.3	3						745.352	95.2413
	34.3	2						745.835	95.2036
	34.4	5						746.317	95.1825
	34.4	6						746.799	95.1828
	34.5	4						747.281	95.2064
	34.5	0						747.763	95.2503
	34.5	4						748.245	95.3065
	34.6	10						748.727	95.3631
	34.6	10						749.21	95.4075
	34.7	2						749.692	95.4299
	34.7	4						750.174	95.425
	34.7	9						750.656	95.3934
	34.8	12						751.138	95.3402
	34.8	10						751.62	95.2731
	34.9	11						752.102	95.1987
	34.9	13						752.584	95.1221
	34.9	15						753.066	95.0465
	35	17						753.548	94.9736
	35	18						754.031	94.9055
	35.1	18						754.513	94.8449
	35.1	19						754.995	94.7943
	35.2	23						755.477	94.7557
	35.2	22						755.959	94.7286
	35.2	14						756.441	94.7101
	35.3	9						756.923	94.6952
	35.3	6						757.405	94.6788
	35.4	5						757.888	94.6573
	35.4	4						758.37	94.6296
	35.4	5						758.852	94.5968
	35.5	6						759.334	94.5611
	35.5	4						759.816	94.5241
	35.6	4						760.298	94.4853
	35.6	4						760.78	94.4426
	35.6	6						761.262	94.3917
	35.7	5						761.745	94.3285
	35.7	4						762.227	94.2494
	35.8	2						762.709	94.1526
	35.8	1						763.191	94.0383
	35.8	0						763.673	93.9087
	35.9	1						764.155	93.7682
	35.9	5						764.637	93.6225
	36	7						765.119	93.4799
	36	6						765.601	93.3499
	36.1	1						766.083	93.2412
	36.1	1						766.566	93.1606
	36.1	4						767.048	93.1093
	36.2	8						767.53	93.0823
	36.2	7						768.012	93.0679
	36.3	2						768.494	93.0511
	36.3	0						768.976	93.0167
	36.3	6						769.458	92.953
	36.4	9						769.94	92.8552
	36.4	6						770.423	92.725
	36.5	1						770.905	92.5691
	36.5	0						771.387	92.3948
	36.5	0						771.869	92.2075
	36.6	4						772.351	92.0075
	36.6	6						772.833	91.7913
	36.7	3						773.315	91.5526
	36.7	1						773.797	91.2856
	36.7	4						774.279	90.9879
	36.8	5						774.762	90.661
	36.8	2						775.244	90.3098
	36.9	3						775.726	89.9399
	36.9	6						776.208	89.5553
	37	8						776.69	89.1554
	37	4						777.172	88.7345
	37	5						777.654	88.2808
	37.1	7						778.136	87.7793
	37.1	7						778.619	87.2137
	37.2	2						779.101	86.568
	37.2	1						779.583	85.8317
	37.2	1						780.065	84.9996
	37.3	1						780.547	84.0734
	37.3	1						781.029	83.0613
	37.4	1						781.511	81.9766
	37.4	1						781.993	80.8352
	37.4	2						782.476	79.6525
	37.5	3						782.958	78.445
	37.5	2						783.44	77.2299
	37.6	0						783.922	76.0279
	37.6	0						784.404	74.8698
	37.6	2						784.886	73.7972
	37.7	3						785.368	72.8621
	37.7	4						785.85	72.129
	37.8	3						786.332	71.6617
	37.8	2						786.815	71.5174
	37.9	2						787.297	71.7384
	37.9	7						787.779	72.3393
	37.9	8						788.261	73.304
	38	6						788.743	74.5826
	38	3						789.225	76.1035
	38.1	3						789.707	77.7777
	38.1	7						790.189	79.5149
	38.1	13						790.672	81.2423
	38.2	33						791.154	82.9041
	38.2	31						791.636	84.4689
	38.3	13						792.118	85.9259
	38.3	1						792.6	87.2776
	38.3	7						793.082	88.5326
	38.4	8						793.564	89.6994
	38.4	4						794.046	90.7828
	38.5	2						794.528	91.7823
	38.5	0						795.01	92.6932
	38.5	3						795.493	93.5087
	38.6	7						795.975	94.223
	38.6	12						796.457	94.8339
	38.7	11						796.939	95.3451
	38.7	16						797.421	95.7655
	38.8	17						797.903	96.1094
	38.8	17						798.385	96.394
	38.8	9						798.867	96.6351
	38.9	8						799.35	96.8463
	38.9	11						799.832	97.0372
	39	10						800.314	97.2124
	39	5						800.796	97.3736
	39	0						801.278	97.5205
	39.1	0						801.76	97.6518
	39.1	1						802.242	97.7663
	39.2	1						802.724	97.8632
	39.2	1						803.207	97.9416
	39.2	3						803.689	98.0015
	39.3	3						804.171	98.0437
	39.3	3						804.653	98.0697
	39.4	1						805.135	98.0827
	39.4	5						805.617	98.086
	39.5	4						806.099	98.0832
	39.5	1						806.581	98.0776
	39.5	2						807.063	98.0713
	39.6	4						807.545	98.0665
	39.6	6						808.028	98.0658
	39.7	4						808.51	98.0726
	39.7	3						808.992	98.0913
	39.7	1						809.474	98.1261
	39.8	6						809.956	98.1789
	39.8	4						810.438	98.2477
	39.9	4						810.92	98.3263
	39.9	2						811.403	98.4051
	39.9	5						811.885	98.4729
	40	5						812.367	98.5207
	40	4						812.849	98.5438
	40.1	3						813.331	98.5431
	40.1	6						813.813	98.5237
	40.1	6						814.295	98.4927
	40.2	4						814.777	98.4569
	40.2	1						815.26	98.4199
	40.3	2						815.742	98.3829
	40.3	2						816.224	98.3446
	40.4	2						816.706	98.3042
	40.4	5						817.188	98.2624
	40.4	8						817.67	98.222
	40.5	7						818.152	98.1868
	40.5	5						818.634	98.1598
	40.6	4						819.116	98.1415
	40.6	3						819.598	98.128
	40.6	1						820.081	98.1111
	40.7	3						820.563	98.08
	40.7	4						821.045	98.0236
	40.8	4						821.527	97.9321
	40.8	3						822.009	97.8001
	40.8	3						822.491	97.6284
	40.9	5						822.973	97.4251
	40.9	6						823.455	97.2049
	41	3						823.938	96.9889
	41	1						824.42	96.803
	41	1						824.902	96.6708
	41.1	3						825.384	96.612
	41.1	4						825.866	96.6369
	41.2	8						826.348	96.7432
	41.2	9						826.83	96.9166
	41.3	7						827.312	97.1326
	41.3	3						827.794	97.3636
	41.3	3						828.277	97.5817
	41.4	3						828.759	97.7659
	41.4	1						829.241	97.9045
	41.5	5						829.723	97.9948
	41.5	7						830.205	98.0406
	41.5	6						830.687	98.0496
	41.6	3						831.169	98.0307
	41.6	2						831.651	97.9914
	41.7	4						832.134	97.9386
	41.7	5						832.616	97.8781
	41.7	5						833.098	97.8153
	41.8	2						833.58	97.7544
	41.8	1						834.062	97.6984
	41.9	2						834.544	97.6479
	41.9	4						835.026	97.601
	41.9	5						835.508	97.5545
	42	7						835.99	97.5062
	42	9						836.473	97.4563
	42.1	7						836.955	97.4089
	42.1	2						837.437	97.3712
	42.2	2						837.919	97.3521
	42.2	4						838.401	97.3593
	42.2	4						838.883	97.3962
	42.3	6						839.365	97.4611
	42.3	6						839.847	97.5479
	42.4	6						840.33	97.6477
	42.4	5						840.812	97.7511
	42.4	6						841.294	97.8507
	42.5	4						841.776	97.9416
	42.5	3						842.258	98.0215
	42.6	4						842.74	98.0897
	42.6	5						843.222	98.1467
	42.6	8						843.704	98.1936
	42.7	6						844.187	98.2322
	42.7	4						844.669	98.2654
	42.8	1						845.151	98.2969
	42.8	3						845.633	98.3302
	42.8	2						846.115	98.3672
	42.9	2						846.597	98.4067
	42.9	4						847.079	98.4442
	43	5						847.561	98.4722
	43	5						848.043	98.4829
	43.1	3						848.525	98.4708
	43.1	5						849.008	98.435
	43.1	8						849.49	98.3805
	43.2	11						849.972	98.3168
	43.2	13						850.454	98.2565
	43.3	16						850.936	98.2102
	43.3	16						851.418	98.185
	43.3	15						851.9	98.1818
	43.4	11						852.382	98.1959
	43.4	9						852.865	98.2191
	43.5	7						853.347	98.2424
	43.5	4						853.829	98.2594
	43.5	2						854.311	98.2676
	43.6	2						854.793	98.2686
	43.6	5						855.275	98.2668
	43.7	4						855.757	98.267
	43.7	2						856.239	98.2719
	43.7	0						856.721	98.281
	43.8	1						857.204	98.2907
	43.8	4						857.686	98.2956
	43.9	4						858.168	98.2913
	43.9	2						858.65	98.2757
	44	3						859.132	98.2505
	44	4						859.614	98.2209
	44	2						860.096	98.194
	44.1	0						860.578	98.1756
	44.1	1						861.061	98.1697
	44.2	2						861.543	98.1764
	44.2	1						862.025	98.1925
	44.2	5						862.507	98.2129
	44.3	6						862.989	98.2318
	44.3	4						863.471	98.2449
	44.4	5						863.953	98.2495
	44.4	11						864.435	98.2446
	44.4	17						864.918	98.2309
	44.5	20						865.4	98.2098
	44.5	19						865.882	98.184
	44.6	14						866.364	98.1577
	44.6	10						866.846	98.1369
	44.6	7						867.328	98.1288
	44.7	4						867.81	98.1401
	44.7	1						868.292	98.1754
	44.8	2						868.774	98.2348
	44.8	1						869.256	98.3123
	44.9	7						869.739	98.3968
	44.9	9						870.221	98.4747
	44.9	10						870.703	98.5327
	45	8						871.185	98.5621
	45	13						871.667	98.561
	45.1	18						872.149	98.5343
	45.1	32						872.631	98.4923
	45.1	44						873.114	98.4462
	45.2	44						873.596	98.4059
	45.2	24						874.078	98.3772
	45.3	9						874.56	98.3609
	45.3	5						875.042	98.3539
	45.3	7						875.524	98.3514
	45.4	4						876.006	98.3484
	45.4	4						876.488	98.3415
	45.5	2						876.97	98.3292
	45.5	3						877.452	98.3118
	45.5	2						877.935	98.2911
	45.6	3						878.417	98.2698
	45.6	6						878.899	98.2513
	45.7	4						879.381	98.2394
	45.7	2						879.863	98.2371
	45.8	7						880.345	98.2467
	45.8	9						880.827	98.2677
	45.8	9						881.309	98.2974
	45.9	7						881.792	98.3305
	45.9	8						882.274	98.3605
	46	9						882.756	98.382
	46	15						883.238	98.3917
	46	12						883.72	98.3895
	46.1	6						884.202	98.3781
	46.1	5						884.684	98.3618
	46.2	6						885.166	98.3443
	46.2	7						885.649	98.3274
	46.2	5						886.131	98.3108
	46.3	6						886.613	98.2929
	46.3	3						887.095	98.2715
	46.4	2						887.577	98.2462
	46.4	1						888.059	98.2187
	46.4	3						888.541	98.1925
	46.5	1						889.023	98.1721
	46.5	2						889.505	98.1609
	46.6	3						889.987	98.1605
	46.6	4						890.47	98.1703
	46.7	4						890.952	98.1877
	46.7	5						891.434	98.2095
	46.7	2						891.916	98.2321
	46.8	1						892.398	98.2528
	46.8	1						892.88	98.2695
	46.9	5						893.362	98.2805
	46.9	5						893.845	98.285
	46.9	6						894.327	98.2823
	47	4						894.809	98.2728
	47	3						895.291	98.2581
	47.1	2						895.773	98.2409
	47.1	4						896.255	98.2243
	47.1	5						896.737	98.2113
	47.2	3						897.219	98.2037
	47.2	3						897.701	98.2017
	47.3	4						898.183	98.2044
	47.3	5						898.666	98.2099
	47.3	3						899.148	98.2169
	47.4	4						899.63	98.2244
	47.4	5						900.112	98.2328
	47.5	7						900.594	98.2427
	47.5	4						901.076	98.2545
	47.6	4						901.558	98.2682
	47.6	2						902.04	98.2833
	47.6	5						902.523	98.2996
	47.7	7						903.005	98.3175
	47.7	6						903.487	98.3388
	47.8	2						903.969	98.3662
	47.8	0						904.451	98.402
	47.8	1						904.933	98.447
	47.9	4						905.415	98.4991
	47.9	2						905.897	98.5533
	48	4						906.38	98.6025
	48	5						906.862	98.6386
	48	5						907.344	98.6557
	48.1	2						907.826	98.6507
	48.1	3						908.308	98.6248
	48.2	3						908.79	98.5822
	48.2	3						909.272	98.5295
	48.2	3						909.754	98.4735
	48.3	3						910.236	98.4192
	48.3	4						910.719	98.3697
	48.4	5						911.201	98.3256
	48.4	5						911.683	98.2858
	48.5	3						912.165	98.2485
	48.5	5						912.647	98.2125
	48.5	4						913.129	98.1779
	48.6	2						913.611	98.1462
	48.6	5						914.093	98.1198
	48.7	4						914.576	98.1009
	48.7	2						915.058	98.0903
	48.7	0						915.54	98.0867
	48.8	4						916.022	98.0855
	48.8	6						916.504	98.08
	48.9	6						916.986	98.0633
	48.9	2						917.468	98.0297
	48.9	3						917.95	97.9758
	49	4						918.433	97.9018
	49	7						918.915	97.8087
	49.1	10						919.397	97.6958
	49.1	14						919.879	97.5582
	49.1	11						920.361	97.3835
	49.2	12						920.843	97.154
	49.2	14						921.325	96.8509
	49.3	18						921.807	96.4595
	49.3	15						922.289	95.9773
	49.4	12						922.771	95.4186
	49.4	7						923.254	94.8166
	49.4	7						923.736	94.2168
	49.5	6						924.218	93.6707
	49.5	6						924.7	93.2278
	49.6	8						925.182	92.9229
	49.6	8						925.664	92.7749
	49.6	6						926.146	92.7845
	49.7	6						926.628	92.9389
	49.7	7						927.111	93.2153
	49.8	5						927.593	93.5869
	49.8	4						928.075	94.0286
	49.8	2						928.557	94.5157
	49.9	2						929.039	95.0256
	49.9	2						929.521	95.5385
	50	4						930.003	96.0346
	50	4						930.485	96.4973
	50	3						930.967	96.9146
	50.1	4						931.45	97.2799
	50.1	5						931.932	97.5928
	50.2	6						932.414	97.8581
	50.2	4						932.896	98.083
	50.3	4						933.378	98.2743
	50.3	3						933.86	98.4364
	50.3	6						934.342	98.5716
	50.4	7						934.824	98.68
	50.4	6						935.307	98.762
	50.5	3						935.789	98.8197
	50.5	2						936.271	98.8567
	50.5	2						936.753	98.8786
	50.6	2						937.235	98.8909
	50.6	5						937.717	98.8983
	50.7	5						938.199	98.904
	50.7	5						938.681	98.9102
	50.7	5						939.163	98.9185
	50.8	9						939.646	98.9301
	50.8	8						940.128	98.9461
	50.9	6						940.61	98.9667
	50.9	6						941.092	98.9902
	51	6						941.574	99.0131
	51	6						942.056	99.0304
	51	5						942.538	99.0371
	51.1	6						943.02	99.0302
	51.1	6						943.503	99.0095
	51.2	9						943.985	98.9788
	51.2	11						944.467	98.9438
	51.2	11						944.949	98.9113
	51.3	12						945.431	98.8871
	51.3	11						945.913	98.8746
	51.4	10						946.395	98.8748
	51.4	7						946.877	98.8864
	51.4	8						947.36	98.9072
	51.5	9						947.842	98.9341
	51.5	9						948.324	98.9646
	51.6	10						948.806	98.9958
	51.6	9						949.288	99.0251
	51.6	7						949.77	99.0501
	51.7	3						950.252	99.069
	51.7	5						950.734	99.0813
	51.8	6						951.216	99.0875
	51.8	7						951.698	99.0889
	51.9	7						952.181	99.0859
	51.9	6						952.663	99.0775
	51.9	8						953.145	99.0601
	52	9						953.627	99.0282
	52	8						954.109	98.9771
	52.1	8						954.591	98.904
	52.1	7						955.073	98.8116
	52.1	7						955.555	98.7074
	52.2	7						956.038	98.6044
	52.2	11						956.52	98.5172
	52.3	9						957.002	98.4581
	52.3	9						957.484	98.4353
	52.3	8						957.966	98.4497
	52.4	10						958.448	98.4962
	52.4	8						958.93	98.5646
	52.5	6						959.412	98.6438
	52.5	6						959.894	98.724
	52.5	5						960.377	98.7978
	52.6	2						960.859	98.8619
	52.6	3						961.341	98.9149
	52.7	7						961.823	98.9574
	52.7	7						962.305	98.9897
	52.8	7						962.787	99.0121
	52.8	6						963.269	99.0246
	52.8	6						963.751	99.0274
	52.9	4						964.234	99.0211
	52.9	4						964.716	99.0072
	53	5						965.198	98.9878
	53	8						965.68	98.965
	53	8						966.162	98.9411
	53.1	7						966.644	98.918
	53.1	6						967.126	98.8977
	53.2	6						967.608	98.8818
	53.2	8						968.091	98.8721
	53.2	9						968.573	98.8696
	53.3	8						969.055	98.8751
	53.3	7						969.537	98.8881
	53.4	5						970.019	98.9073
	53.4	4						970.501	98.9305
	53.4	5						970.983	98.9554
	53.5	5						971.465	98.9797
	53.5	5						971.947	99.002
	53.6	4						972.43	99.0213
	53.6	6						972.912	99.0372
	53.7	9						973.394	99.0496
	53.7	12						973.876	99.0581
	53.7	8						974.358	99.0621
	53.8	8						974.84	99.0612
	53.8	8						975.322	99.0551
	53.9	10						975.804	99.0445
	53.9	6						976.287	99.0306
	53.9	4						976.769	99.0155
	54	1						977.251	99.001
	54	5						977.733	98.9883
	54.1	7						978.215	98.9772
	54.1	4						978.697	98.9659
	54.1	0						979.179	98.9513
	54.2	2						979.661	98.9293
	54.2	5						980.143	98.8972
	54.3	10						980.625	98.8535
	54.3	11						981.108	98.7999
	54.3	9						981.59	98.74
	54.4	6						982.072	98.6798
	54.4	3						982.554	98.6261
	54.5	2						983.036	98.5846
	54.5	2						983.518	98.5595
	54.6	8						984	98.5527
	54.6	13						984.482	98.5638
	54.6	11						984.965	98.591
	54.7	6						985.447	98.6314
	54.7	5						985.929	98.6825
	54.8	5						986.411	98.7416
	54.8	5						986.893	98.8065
	54.8	5						987.375	98.8747
	54.9	2						987.857	98.9432
	54.9	5						988.339	99.0092
	55	7						988.822	99.0695
	55	8						989.304	99.1218
	55	7						989.786	99.1645
	55.1	6						990.268	99.1974
	55.1	4						990.75	99.2207
	55.2	3						991.232	99.2356
	55.2	3						991.714	99.2432
	55.2	5						992.196	99.2448
	55.3	4						992.678	99.2419
	55.3	3						993.16	99.2361
	55.4	4						993.643	99.23
	55.4	8						994.125	99.2256
	55.5	10						994.607	99.2251
	55.5	10						995.089	99.229
	55.5	8						995.571	99.2366
	55.6	6						996.053	99.2453
	55.6	6						996.535	99.252
	55.7	4						997.018	99.2537
	55.7	4						997.5	99.249
	55.7	5						997.982	99.2386
	55.8	5						998.464	99.2256
	55.8	4						998.946	99.2142
	55.9	6						999.428	99.2089
	55.9	7						999.91	99.2128
	55.9	8						1000.39	99.2268
	56	9						1000.87	99.2498
	56	8						1001.36	99.2782
	56.1	4						1001.84	99.3073
	56.1	2						1002.32	99.3329
	56.1	2						1002.8	99.3509
	56.2	2						1003.28	99.3591
	56.2	4						1003.77	99.3566
	56.3	5						1004.25	99.3446
	56.3	6						1004.73	99.3252
	56.4	5						1005.21	99.3015
	56.4	3						1005.7	99.277
	56.4	3						1006.18	99.2549
	56.5	5						1006.66	99.2373
	56.5	2						1007.14	99.2253
	56.6	2						1007.62	99.2187
	56.6	4						1008.11	99.2163
	56.6	6						1008.59	99.2164
	56.7	7						1009.07	99.2172
	56.7	7						1009.55	99.2173
	56.8	6						1010.03	99.2157
	56.8	4						1010.52	99.2119
	56.8	4						1011	99.2053
	56.9	2						1011.48	99.1961
	56.9	4						1011.96	99.1845
	57	7						1012.45	99.1719
	57	8						1012.93	99.1608
	57	8						1013.41	99.1542
	57.1	8						1013.89	99.1554
	57.1	5						1014.37	99.1663
	57.2	1						1014.86	99.187
	57.2	1						1015.34	99.2147
	57.3	4						1015.82	99.2442
	57.3	7						1016.3	99.2695
	57.3	9						1016.78	99.2853
	57.4	8						1017.27	99.2885
	57.4	6						1017.75	99.2796
	57.5	3						1018.23	99.2624
	57.5	4						1018.71	99.242
	57.5	4						1019.2	99.2239
	57.6	4						1019.68	99.2117
	57.6	3						1020.16	99.206
	57.7	4						1020.64	99.2049
	57.7	2						1021.12	99.2047
	57.7	6						1021.61	99.2014
	57.8	5						1022.09	99.1927
	57.8	3						1022.57	99.1777
	57.9	2						1023.05	99.158
	57.9	4						1023.53	99.1362
	57.9	4						1024.02	99.1154
	58	5						1024.5	99.0975
	58	5						1024.98	99.0838
	58.1	4						1025.46	99.0744
	58.1	3						1025.94	99.0686
	58.2	3						1026.43	99.0658
	58.2	4						1026.91	99.0652
	58.2	4						1027.39	99.0666
	58.3	3						1027.87	99.0698
	58.3	3						1028.36	99.0747
	58.4	4						1028.84	99.0811
	58.4	4						1029.32	99.0888
	58.4	4						1029.8	99.0974
	58.5	7						1030.28	99.1063
	58.5	9						1030.77	99.115
	58.6	8						1031.25	99.1227
	58.6	5						1031.73	99.1286
	58.6	5						1032.21	99.1318
	58.7	5						1032.69	99.132
	58.7	6						1033.18	99.1292
	58.8	7						1033.66	99.1241
	58.8	4						1034.14	99.1178
	58.8	3						1034.62	99.1117
	58.9	3						1035.11	99.1065
	58.9	2						1035.59	99.1026
	59	1						1036.07	99.0993
	59	2						1036.55	99.0955
	59.1	4						1037.03	99.09
	59.1	3						1037.52	99.0823
	59.1	4						1038	99.0729
	59.2	2						1038.48	99.0632
	59.2	3						1038.96	99.0549
	59.3	3						1039.44	99.0496
	59.3	3						1039.93	99.0476
	59.3	3						1040.41	99.0481
	59.4	3						1040.89	99.0491
	59.4	3						1041.37	99.0483
	59.5	2						1041.85	99.0438
	59.5	3						1042.34	99.0349
	59.5	3						1042.82	99.0226
	59.6	3						1043.3	99.0089
	59.6	2						1043.78	98.9962
	59.7	2						1044.27	98.9862
	59.7	2						1044.75	98.9797
	59.7	3						1045.23	98.9759
	59.8	5						1045.71	98.9735
	59.8	5						1046.19	98.9708
	59.9	4						1046.68	98.9669
	59.9	5						1047.16	98.9619
	60							1047.64	98.9567
								1048.12	98.9524
								1048.6	98.9501
								1049.09	98.9496
								1049.57	98.95
								1050.05	98.9503
								1050.53	98.9492
								1051.02	98.9468
								1051.5	98.944
								1051.98	98.9422
								1052.46	98.9431
								1052.94	98.9472
								1053.42	98.9537
								1053.91	98.9601
								1054.39	98.9634
								1054.87	98.9608
								1055.35	98.9508
								1055.84	98.9339
								1056.32	98.9127
								1056.8	98.8913
								1057.28	98.8738
								1057.76	98.8638
								1058.25	98.8632
								1058.73	98.8719
								1059.21	98.888
								1059.69	98.9084
								1060.17	98.9299
								1060.66	98.9493
								1061.14	98.9643
								1061.62	98.9734
								1062.1	98.9763
								1062.59	98.9735
								1063.07	98.9664
								1063.55	98.9573
								1064.03	98.9484
								1064.51	98.9425
								1065	98.9417
								1065.48	98.9472
								1065.96	98.9591
								1066.44	98.9766
								1066.92	98.998
								1067.41	99.0213
								1067.89	99.045
								1068.37	99.0677
								1068.85	99.0887
								1069.34	99.1073
								1069.82	99.1229
								1070.3	99.1342
								1070.78	99.14
								1071.26	99.139
								1071.75	99.1306
								1072.23	99.115
								1072.71	99.0939
								1073.19	99.07
								1073.67	99.0459
								1074.16	99.0243
								1074.64	99.0066
								1075.12	98.9926
								1075.6	98.9812
								1076.09	98.9704
								1076.57	98.9583
								1077.05	98.9439
								1077.53	98.9265
								1078.01	98.9066
								1078.49	98.8847
								1078.98	98.8614
								1079.46	98.8367
								1079.94	98.8104
								1080.42	98.7821
								1080.91	98.7521
								1081.39	98.7208
								1081.87	98.6891
								1082.35	98.6577
								1082.83	98.6269
								1083.32	98.5957
								1083.8	98.5624
								1084.28	98.5243
								1084.76	98.4791
								1085.24	98.4246
								1085.73	98.3599
								1086.21	98.2851
								1086.69	98.2012
								1087.17	98.1098
								1087.65	98.0132
								1088.14	97.9144
								1088.62	97.8168
								1089.1	97.7244
								1089.58	97.6421
								1090.07	97.5741
								1090.55	97.5242
								1091.03	97.4946
								1091.51	97.4858
								1091.99	97.4964
								1092.48	97.5241
								1092.96	97.5665
								1093.44	97.6213
								1093.92	97.6873
								1094.4	97.7638
								1094.89	97.85
								1095.37	97.9442
								1095.85	98.0439
								1096.33	98.1446
								1096.82	98.2421
								1097.3	98.3319
								1097.78	98.4112
								1098.26	98.4787
								1098.74	98.5349
								1099.23	98.5814
								1099.71	98.6205
								1100.19	98.6541
								1100.67	98.6837
								1101.15	98.7105
								1101.64	98.7355
								1102.12	98.7599
								1102.6	98.7848
								1103.08	98.8108
								1103.57	98.8383
								1104.05	98.8666
								1104.53	98.8941
								1105.01	98.9194
								1105.49	98.9411
								1105.98	98.9587
								1106.46	98.9731
								1106.94	98.9862
								1107.42	99.0007
								1107.9	99.0185
								1108.39	99.0409
								1108.87	99.0678
								1109.35	99.0974
								1109.83	99.1273
								1110.32	99.1547
								1110.8	99.1777
								1111.28	99.1953
								1111.76	99.2079
								1112.24	99.217
								1112.72	99.2248
								1113.21	99.2336
								1113.69	99.2446
								1114.17	99.2581
								1114.65	99.2733
								1115.14	99.2887
								1115.62	99.3024
								1116.1	99.3133
								1116.58	99.3212
								1117.07	99.3268
								1117.55	99.3313
								1118.03	99.3357
								1118.51	99.3403
								1118.99	99.3439
								1119.47	99.3448
								1119.96	99.3404
								1120.44	99.3294
								1120.92	99.3117
								1121.4	99.289
								1121.89	99.2646
								1122.37	99.2424
								1122.85	99.2258
								1123.33	99.2163
								1123.81	99.2139
								1124.3	99.2166
								1124.78	99.2216
								1125.26	99.2261
								1125.74	99.2286
								1126.22	99.2284
								1126.71	99.2259
								1127.19	99.2222
								1127.67	99.2178
								1128.15	99.2131
								1128.63	99.2079
								1129.12	99.2017
								1129.6	99.1941
								1130.08	99.1848
								1130.56	99.1735
								1131.05	99.16
								1131.53	99.1433
								1132.01	99.1225
								1132.49	99.0967
								1132.97	99.0651
								1133.46	99.0275
								1133.94	98.9839
								1134.42	98.9343
								1134.9	98.8785
								1135.38	98.8161
								1135.87	98.7467
								1136.35	98.6713
								1136.83	98.5925
								1137.31	98.5154
								1137.8	98.4472
								1138.28	98.3952
								1138.76	98.3663
								1139.24	98.3645
								1139.72	98.3897
								1140.21	98.4387
								1140.69	98.5051
								1141.17	98.582
								1141.65	98.6622
								1142.13	98.7404
								1142.62	98.8123
								1143.1	98.875
								1143.58	98.9264
								1144.06	98.9646
								1144.55	98.989
								1145.03	99.0003
								1145.51	99.0011
								1145.99	98.996
								1146.47	98.9897
								1146.96	98.9871
								1147.44	98.9907
								1147.92	99.0003
								1148.4	99.0135
								1148.88	99.0265
								1149.37	99.036
								1149.85	99.0404
								1150.33	99.0401
								1150.81	99.0375
								1151.3	99.0352
								1151.78	99.0353
								1152.26	99.0378
								1152.74	99.0414
								1153.22	99.044
								1153.7	99.0436
								1154.19	99.0397
								1154.67	99.0335
								1155.15	99.0271
								1155.63	99.0227
								1156.12	99.0219
								1156.6	99.0248
								1157.08	99.0301
								1157.56	99.0359
								1158.04	99.0404
								1158.53	99.0423
								1159.01	99.0414
								1159.49	99.0381
								1159.97	99.0332
								1160.45	99.0273
								1160.94	99.021
								1161.42	99.0145
								1161.9	99.008
								1162.38	99.002
								1162.87	98.9966
								1163.35	98.9918
								1163.83	98.9873
								1164.31	98.9821
								1164.79	98.9749
								1165.28	98.9647
								1165.76	98.9509
								1166.24	98.9342
								1166.72	98.916
								1167.2	98.8984
								1167.69	98.8838
								1168.17	98.8739
								1168.65	98.8692
								1169.13	98.8691
								1169.62	98.8717
								1170.1	98.8745
								1170.58	98.8747
								1171.06	98.8699
								1171.54	98.8587
								1172.03	98.8411
								1172.51	98.8178
								1172.99	98.7907
								1173.47	98.7618
								1173.95	98.7331
								1174.44	98.7058
								1174.92	98.6808
								1175.4	98.6578
								1175.88	98.6366
								1176.37	98.6163
								1176.85	98.5963
								1177.33	98.5754
								1177.81	98.5528
								1178.29	98.5275
								1178.78	98.4987
								1179.26	98.4663
								1179.74	98.4314
								1180.22	98.396
								1180.7	98.3628
								1181.19	98.3346
								1181.67	98.3127
								1182.15	98.2967
								1182.63	98.284
								1183.12	98.2698
								1183.6	98.2494
								1184.08	98.2184
								1184.56	98.1746
								1185.04	98.1179
								1185.53	98.0501
								1186.01	97.9742
								1186.49	97.8928
								1186.97	97.8071
								1187.45	97.7168
								1187.94	97.6198
								1188.42	97.5136
								1188.9	97.3962
								1189.38	97.2667
								1189.86	97.1256
								1190.35	96.9748
								1190.83	96.8178
								1191.31	96.6591
								1191.79	96.5039
								1192.28	96.3584
								1192.76	96.2293
								1193.24	96.1228
								1193.72	96.0443
								1194.2	95.997
								1194.68	95.9815
								1195.17	95.9956
								1195.65	96.0351
								1196.13	96.0952
								1196.61	96.171
								1197.1	96.2591
								1197.58	96.3575
								1198.06	96.4655
								1198.54	96.5832
								1199.02	96.71
								1199.51	96.8452
								1199.99	96.9871
								1200.47	97.1338
								1200.95	97.283
								1201.43	97.4328
								1201.92	97.5808
								1202.4	97.7246
								1202.88	97.8617
								1203.36	97.9895
								1203.85	98.106
								1204.33	98.2105
								1204.81	98.3034
								1205.29	98.3862
								1205.77	98.4606
								1206.26	98.528
								1206.74	98.5888
								1207.22	98.6421
								1207.7	98.6865
								1208.18	98.7208
								1208.67	98.7447
								1209.15	98.7592
								1209.63	98.7661
								1210.11	98.768
								1210.6	98.7673
								1211.08	98.7654
								1211.56	98.7631
								1212.04	98.7606
								1212.52	98.758
								1213.01	98.7557
								1213.49	98.7543
								1213.97	98.7549
								1214.45	98.7581
								1214.93	98.7641
								1215.42	98.7726
								1215.9	98.7829
								1216.38	98.7942
								1216.86	98.8059
								1217.35	98.8176
								1217.83	98.8294
								1218.31	98.8411
								1218.79	98.8526
								1219.27	98.8635
								1219.76	98.8735
								1220.24	98.8822
								1220.72	98.8894
								1221.2	98.8949
								1221.68	98.8981
								1222.17	98.8983
								1222.65	98.8948
								1223.13	98.8869
								1223.61	98.8744
								1224.09	98.8582
								1224.58	98.8398
								1225.06	98.8212
								1225.54	98.8045
								1226.02	98.7907
								1226.51	98.7798
								1226.99	98.7708
								1227.47	98.7619
								1227.95	98.7517
								1228.43	98.7392
								1228.92	98.7245
								1229.4	98.7083
								1229.88	98.6917
								1230.36	98.6752
								1230.84	98.6589
								1231.33	98.6421
								1231.81	98.6241
								1232.29	98.6045
								1232.77	98.5836
								1233.26	98.5624
								1233.74	98.5425
								1234.22	98.5255
								1234.7	98.5122
								1235.18	98.5026
								1235.66	98.496
								1236.15	98.4912
								1236.63	98.4867
								1237.11	98.4813
								1237.59	98.4742
								1238.08	98.4651
								1238.56	98.4538
								1239.04	98.4404
								1239.52	98.4255
								1240	98.4097
								1240.49	98.3944
								1240.97	98.3812
								1241.45	98.3718
								1241.93	98.3677
								1242.41	98.3698
								1242.9	98.3772
								1243.38	98.3881
								1243.86	98.3996
								1244.34	98.4084
								1244.83	98.4114
								1245.31	98.4068
								1245.79	98.3939
								1246.27	98.3736
								1246.75	98.3477
								1247.24	98.3185
								1247.72	98.2882
								1248.2	98.2583
								1248.68	98.2301
								1249.16	98.2038
								1249.65	98.1799
								1250.13	98.1586
								1250.61	98.1401
								1251.09	98.1246
								1251.58	98.112
								1252.06	98.1018
								1252.54	98.0929
								1253.02	98.0842
								1253.5	98.0748
								1253.99	98.0646
								1254.47	98.054
								1254.95	98.0445
								1255.43	98.0377
								1255.91	98.0347
								1256.4	98.0355
								1256.88	98.0391
								1257.36	98.0431
								1257.84	98.0454
								1258.33	98.0437
								1258.81	98.0371
								1259.29	98.0259
								1259.77	98.0118
								1260.25	97.9967
								1260.73	97.9826
								1261.22	97.9707
								1261.7	97.9613
								1262.18	97.9539
								1262.66	97.9475
								1263.15	97.9415
								1263.63	97.9353
								1264.11	97.929
								1264.59	97.9226
								1265.07	97.9161
								1265.56	97.9092
								1266.04	97.9011
								1266.52	97.8911
								1267	97.8786
								1267.48	97.8634
								1267.97	97.8459
								1268.45	97.827
								1268.93	97.808
								1269.41	97.7899
								1269.9	97.7734
								1270.38	97.7584
								1270.86	97.7437
								1271.34	97.7277
								1271.82	97.7083
								1272.31	97.6837
								1272.79	97.653
								1273.27	97.6164
								1273.75	97.5753
								1274.23	97.532
								1274.72	97.489
								1275.2	97.4488
								1275.68	97.4127
								1276.16	97.3808
								1276.64	97.3522
								1277.13	97.3255
								1277.61	97.2989
								1278.09	97.2711
								1278.57	97.2416
								1279.06	97.2108
								1279.54	97.1797
								1280.02	97.1495
								1280.5	97.1219
								1280.98	97.0982
								1281.47	97.0798
								1281.95	97.0676
								1282.43	97.0621
								1282.91	97.0631
								1283.39	97.0694
								1283.88	97.0789
								1284.36	97.0889
								1284.84	97.0963
								1285.32	97.0986
								1285.81	97.0943
								1286.29	97.0833
								1286.77	97.0669
								1287.25	97.0474
								1287.73	97.0275
								1288.22	97.0093
								1288.7	96.9944
								1289.18	96.9828
								1289.66	96.9737
								1290.14	96.9653
								1290.63	96.9555
								1291.11	96.9426
								1291.59	96.9255
								1292.07	96.9043
								1292.56	96.8802
								1293.04	96.8558
								1293.52	96.8339
								1294	96.8178
								1294.48	96.8095
								1294.97	96.8102
								1295.45	96.8194
								1295.93	96.8356
								1296.41	96.8567
								1296.89	96.8807
								1297.38	96.9064
								1297.86	96.9334
								1298.34	96.9617
								1298.82	96.9914
								1299.31	97.0221
								1299.79	97.0525
								1300.27	97.0808
								1300.75	97.105
								1301.23	97.1235
								1301.71	97.1358
								1302.2	97.1422
								1302.68	97.1436
								1303.16	97.1412
								1303.64	97.1359
								1304.13	97.128
								1304.61	97.1173
								1305.09	97.1035
								1305.57	97.0864
								1306.05	97.0662
								1306.54	97.0434
								1307.02	97.0189
								1307.5	96.9934
								1307.98	96.9677
								1308.46	96.9419
								1308.95	96.9159
								1309.43	96.8892
								1309.91	96.8611
								1310.39	96.8309
								1310.88	96.7978
								1311.36	96.7614
								1311.84	96.7215
								1312.32	96.6785
								1312.8	96.6328
								1313.29	96.5848
								1313.77	96.5344
								1314.25	96.481
								1314.73	96.4233
								1315.21	96.3598
								1315.7	96.2887
								1316.18	96.2086
								1316.66	96.1179
								1317.14	96.0152
								1317.62	95.8986
								1318.11	95.7668
								1318.59	95.6194
								1319.07	95.4591
								1319.55	95.2921
								1320.04	95.1302
								1320.52	94.9889
								1321	94.8844
								1321.48	94.8317
								1321.96	94.8398
								1322.45	94.9089
								1322.93	95.0297
								1323.41	95.1851
								1323.89	95.3543
								1324.38	95.5156
								1324.86	95.6528
								1325.34	95.7569
								1325.82	95.8261
								1326.3	95.8647
								1326.79	95.8798
								1327.27	95.8787
								1327.75	95.8664
								1328.23	95.8458
								1328.71	95.8177
								1329.2	95.782
								1329.68	95.739
								1330.16	95.6889
								1330.64	95.6331
								1331.12	95.5726
								1331.61	95.5086
								1332.09	95.4418
								1332.57	95.3731
								1333.05	95.3028
								1333.54	95.2317
								1334.02	95.1599
								1334.5	95.0877
								1334.98	95.0144
								1335.46	94.9392
								1335.95	94.8608
								1336.43	94.7781
								1336.91	94.6904
								1337.39	94.5971
								1337.87	94.4983
								1338.36	94.3942
								1338.84	94.2857
								1339.32	94.1739
								1339.8	94.0599
								1340.29	93.9445
								1340.77	93.8275
								1341.25	93.7075
								1341.73	93.5819
								1342.21	93.447
								1342.69	93.2992
								1343.18	93.1351
								1343.66	92.9528
								1344.14	92.7521
								1344.62	92.5345
								1345.11	92.3025
								1345.59	92.0587
								1346.07	91.8049
								1346.55	91.5424
								1347.03	91.2721
								1347.52	90.995
								1348	90.7129
								1348.48	90.4273
								1348.96	90.1386
								1349.44	89.845
								1349.93	89.5415
								1350.41	89.2201
								1350.89	88.8714
								1351.37	88.4869
								1351.86	88.0607
								1352.34	87.5906
								1352.82	87.0792
								1353.3	86.533
								1353.78	85.9607
								1354.27	85.3726
								1354.75	84.7799
								1355.23	84.1935
								1355.71	83.6253
								1356.19	83.089
								1356.68	82.5993
								1357.16	82.1743
								1357.64	81.8339
								1358.12	81.5975
								1358.61	81.4852
								1359.09	81.5139
								1359.57	81.6959
								1360.05	82.0389
								1360.53	82.5444
								1361.02	83.2068
								1361.5	84.0102
								1361.98	84.9285
								1362.46	85.9233
[truncated: 5,471 more rows]
[truncated: 244 more columns]

## Sheet: Figure 3
Figure 3b				Figure 3c					Figure 3d							Figure 3e							Figure 3f							Figure 3g
	Time (min)	Intensity (a.u.)		Order	Cl2 gas Faradaic efficiency (%)		Pressure value (10-3 Pa)											DSA-membrane	DSA-membrane-free	Ti-MOF-membrane	Ti-MOF-membrane-free				Ti-MOF membranous	Ti-MOF membrane-free	DSA membranous	DSA membrane-free			Time (h)	Potential (V)		Time (h)	Gaseous chlorine	Time (h)	Residue chlorine
	0.0033	-29.05		0	18.5	17.6	0	0			DSA-membrane	DSA-membrane-free	Ti-MOF-membrane	Ti-MOF-membrane-free			Potential (V)	Cl2 gas Faradaic efficiency (%)						FE	91	92	6	5.5			0.000568889	1.632		0	88.4446	0	3.08216
	0.0067	-29.05		1	32.25	31	1.81714	2.81305		Potential (V)	Cl2 gas Faradaic efficiency (%)						1.8	0.27	0.33	0.93	0.9			Yield rate	2.04	2	0.42	0.48			0.00114	1.663		20	73.9718	20	6.70035
	0.01	-29.05		2	45.12	46.2	7.26857	11.2522		1.8	5.14	4.67	94	92			2	0.42	0.48	2.2	2.22			EEC	1.817	1.784	25.15	27.64			0.00171	1.683		40	83.6203	40	7.50439
	0.0133	-29.06		3	75.57	73.5	16.3543	25.3174		2	5.44	5.5	91	92			2.2	0.6	0.39	3.5	3.48			overpotential	141	140	80	80			0.00228	1.699		60	77.188	60	6.83435
	0.0167	-29.06		4	77.2	77.6	29.0743	45.0088		2.2	6.28	3.7	76.2	80			2.4	0.78	0.72	4.3	4.26			Tafel	123	130	45.6	45.6			0.00284	1.712		80	73.9718	80	5.89631
	0.02	-29.07		5	77.8	78	65.4171	101.27		2.4	6.4	5.85	65.6	65.2																	0.00341	1.722		100	70.7557	100	3.48418
	0.0233	-29.07		6	82.1	82	116.297	180.035																							0.00398	1.731		120	80.4042	120	4.55624
	0.0267	-29.07																													0.00455	1.738		140	73.9718	140	7.10237
	0.03	-29.07																													0.00512	1.745		160	67.5395	160	5.49428
	0.0333	-29.08																													0.00569	1.751		180	77.188	180	1.74209
	0.0367	-29.08																													0.00626	1.756		200	70.7557	200	2.94815
	0.04	-29.08																													0.00683	1.761		220	64.3233	220	4.55624
	0.0433	-29.07																													0.00739	1.766
	0.0467	-29.07																													0.00796	1.77
	0.05	-29.06																													0.00853	1.774
	0.0533	-29.05																													0.0091	1.777
	0.0567	-29.04																													0.00967	1.78
	0.06	-29.02																													0.01024	1.783
	0.0633	-29.01																													0.01081	1.786
	0.0667	-29																													0.01138	1.789
	0.07	-28.98																													0.01195	1.792
	0.0733	-28.97																													0.01252	1.795
	0.0767	-28.95																													0.01308	1.797
	0.08	-28.95																													0.01365	1.799
	0.0833	-28.94																													0.01422	1.801
	0.0867	-28.93																													0.01479	1.802
	0.09	-28.92																													0.01536	1.804
	0.0933	-28.92																													0.01593	1.806
	0.0967	-28.92																													0.0165	1.807
	0.1	-28.92																													0.01707	1.809
	0.1033	-28.92																													0.01764	1.811
	0.1067	-28.92																													0.01821	1.812
	0.11	-28.92																													0.01877	1.814
	0.1133	-28.92																													0.01934	1.815
	0.1167	-28.92																													0.01991	1.817
	0.12	-28.92																													0.02048	1.818
	0.1233	-28.92																													0.02105	1.819
	0.1267	-28.91																													0.02162	1.82
	0.13	-28.91																													0.02219	1.821
	0.1333	-28.91																													0.02276	1.823
	0.1367	-28.91																													0.02332	1.824
	0.14	-28.91																													0.02389	1.825
	0.1433	-28.91																													0.02446	1.826
	0.1467	-28.91																													0.02503	1.827
	0.15	-28.91																													0.0256	1.828
	0.1533	-28.91																													0.02617	1.829
	0.1567	-28.92																													0.02674	1.83
	0.16	-28.92																													0.02731	1.832
	0.1633	-28.92																													0.02789	1.833
	0.1667	-28.93																													0.02844	1.834
	0.17	-28.94																													0.029	1.835
	0.1733	-28.95																													0.02958	1.836
	0.1767	-28.95																													0.03014	1.837
	0.18	-28.96																													0.03072	1.838
	0.1833	-28.97																													0.03128	1.839
	0.1867	-28.98																													0.03186	1.84
	0.19	-28.99																													0.03242	1.842
	0.1933	-28.99																													0.033	1.843
	0.1967	-29																													0.03356	1.844
	0.2	-29																													0.03414	1.845
	0.2033	-29																													0.03469	1.846
	0.2067	-29																													0.03528	1.847
	0.21	-28.99																													0.03583	1.848
	0.2133	-28.99																													0.03642	1.849
	0.2167	-28.98																													0.03697	1.85
	0.22	-28.98																													0.03756	1.851
	0.2233	-28.97																													0.03811	1.852
	0.2267	-28.97																													0.03869	1.852
	0.23	-28.97																													0.03925	1.853
	0.2333	-28.96																													0.03983	1.854
	0.2367	-28.96																													0.04039	1.854
	0.24	-28.97																													0.04097	1.855
	0.2433	-28.97																													0.04153	1.856
	0.2467	-28.97																													0.04211	1.857
	0.25	-28.97																													0.04267	1.859
	0.2533	-28.98																													0.04322	1.859
	0.2567	-28.98																													0.04381	1.861
	0.26	-28.99																													0.04436	1.862
	0.2633	-28.99																													0.04494	1.863
	0.2667	-29																													0.0455	1.864
	0.27	-29																													0.04608	1.866
	0.2733	-29																													0.04664	1.867
	0.2767	-29																													0.04722	1.867
	0.28	-29.01																													0.04778	1.868
	0.2833	-29.01																													0.04836	1.869
	0.2867	-29.02																													0.04892	1.868
	0.29	-29.02																													0.0495	1.869
	0.2933	-29.03																													0.05006	1.869
	0.2967	-29.04																													0.05064	1.87
	0.3	-29.05																													0.05119	1.871
	0.3033	-29.05																													0.05178	1.872
	0.3067	-29.06																													0.05233	1.872
	0.31	-29.07																													0.05292	1.873
	0.3133	-29.07																													0.05347	1.874
	0.3167	-29.07																													0.05406	1.875
	0.32	-29.07																													0.05461	1.875
	0.3233	-29.07																													0.05519	1.876
	0.3267	-29.07																													0.05575	1.878
	0.33	-29.07																													0.05633	1.879
	0.3333	-29.07																													0.05689	1.879
	0.3367	-29.06																													0.05744	1.88
	0.34	-29.05																													0.05803	1.88
	0.3433	-29.05																													0.05858	1.881
	0.3467	-29.04																													0.05917	1.881
	0.35	-29.04																													0.05972	1.881
	0.3533	-29.03																													0.06031	1.882
	0.3567	-29.03																													0.06086	1.883
	0.36	-29.03																													0.06144	1.883
	0.3633	-29.03																													0.062	1.884
	0.3667	-29.04																													0.06258	1.885
	0.37	-29.04																													0.06314	1.885
	0.3733	-29.05																													0.06372	1.886
	0.3767	-29.05																													0.06428	1.886
	0.38	-29.06																													0.06486	1.886
	0.3833	-29.07																													0.06542	1.887
	0.3867	-29.08																													0.066	1.888
	0.39	-29.09																													0.06656	1.889
	0.3933	-29.1																													0.06714	1.89
	0.3967	-29.11																													0.06769	1.891
	0.4	-29.12																													0.06828	1.892
	0.4033	-29.14																													0.06883	1.893
	0.4067	-29.15																													0.06942	1.892
	0.41	-29.16																													0.06997	1.894
	0.4133	-29.18																													0.07056	1.893
	0.4167	-29.19																													0.07111	1.894
	0.42	-29.21																													0.07167	1.895
	0.4233	-29.22																													0.07225	1.895
	0.4267	-29.23																													0.07281	1.896
	0.43	-29.24																													0.07339	1.897
	0.4333	-29.25																													0.07394	1.898
	0.4367	-29.25																													0.07453	1.9
	0.44	-29.25																													0.07508	1.9
	0.4433	-29.26																													0.07567	1.901
	0.4467	-29.26																													0.07622	1.902
	0.45	-29.26																													0.07681	1.901
	0.4533	-29.26																													0.07736	1.902
	0.4567	-29.26																													0.07794	1.903
	0.46	-29.27																													0.0785	1.904
	0.4633	-29.27																													0.07908	1.905
	0.4667	-29.27																													0.07964	1.905
	0.47	-29.27																													0.08022	1.903
	0.4733	-29.28																													0.08078	1.903
	0.4767	-29.28																													0.08136	1.904
	0.48	-29.29																													0.08192	1.905
	0.4833	-29.29																													0.0825	1.905
	0.4867	-29.3																													0.08306	1.906
	0.49	-29.3																													0.08364	1.907
	0.4933	-29.31																													0.08419	1.908
	0.4967	-29.32																													0.08478	1.909
	0.5	-29.32																													0.08533	1.909
	0.5033	-29.33																													0.08589	1.91
	0.5067	-29.33																													0.08647	1.908
	0.51	-29.34																													0.08703	1.909
	0.5133	-29.35																													0.08761	1.91
	0.5167	-29.35																													0.08817	1.91
	0.52	-29.35																													0.08875	1.911
	0.5233	-29.35																													0.08931	1.912
	0.5267	-29.36																													0.08989	1.913
	0.53	-29.36																													0.09044	1.914
	0.5333	-29.36																													0.09103	1.914
	0.5367	-29.36																													0.09158	1.915
	0.54	-29.36																													0.09217	1.916
	0.5433	-29.35																													0.09272	1.914
	0.5467	-29.35																													0.09331	1.914
	0.55	-29.35																													0.09386	1.914
	0.5533	-29.34																													0.09444	1.915
	0.5567	-29.33																													0.095	1.917
	0.56	-29.33																													0.09558	1.917
	0.5633	-29.32																													0.09614	1.917
	0.5667	-29.32																													0.09672	1.917
	0.57	-29.31																													0.09728	1.917
	0.5733	-29.3																													0.09786	1.917
	0.5767	-29.3																													0.09842	1.918
	0.58	-29.29																													0.099	1.919
	0.5833	-29.28																													0.09956	1.92
	0.5867	-29.27																													0.10011	1.918
	0.59	-29.27																													0.10069	1.918
	0.5933	-29.27																													0.10125	1.92
	0.5967	-29.27																													0.10183	1.921
	0.6	-29.27																													0.10239	1.919
	0.6033	-29.27																													0.10297	1.919
	0.6067	-29.27																													0.10353	1.919
	0.61	-29.28																													0.10411	1.92
	0.6133	-29.29																													0.10467	1.92
	0.6167	-29.3																													0.10525	1.921
	0.62	-29.32																													0.10581	1.92
	0.6233	-29.33																													0.10639	1.921
	0.6267	-29.35																													0.10694	1.922
	0.63	-29.36																													0.10753	1.923
	0.6333	-29.37																													0.10808	1.923
	0.6367	-29.39																													0.10867	1.924
	0.64	-29.4																													0.10922	1.924
	0.6433	-29.4																													0.10981	1.925
	0.6467	-29.41																													0.11036	1.925
	0.65	-29.41																													0.11094	1.926
	0.6533	-29.41																													0.1115	1.926
	0.6567	-29.41																													0.11208	1.926
	0.66	-29.41																													0.11264	1.926
	0.6633	-29.41																													0.11322	1.926
	0.6667	-29.41																													0.11378	1.926
	0.67	-29.41																													0.11433	1.925
	0.6733	-29.41																													0.11492	1.925
	0.6767	-29.4																													0.11547	1.926
	0.68	-29.4																													0.11606	1.924
	0.6833	-29.4																													0.11661	1.925
	0.6867	-29.4																													0.11719	1.926
	0.69	-29.4																													0.11775	1.927
	0.6933	-29.4																													0.11833	1.927
	0.6967	-29.4																													0.11889	1.927
	0.7	-29.4																													0.11947	1.928
	0.7033	-29.39																													0.12003	1.93
	0.7067	-29.39																													0.12061	1.93
	0.71	-29.39																													0.12117	1.93
	0.7133	-29.38																													0.12175	1.931
	0.7167	-29.38																													0.12231	1.932
	0.72	-29.38																													0.12289	1.932
	0.7233	-29.37																													0.12344	1.932
	0.7267	-29.37																													0.12403	1.932
	0.73	-29.37																													0.12458	1.933
	0.7333	-29.37																													0.12517	1.934
	0.7367	-29.38																													0.12572	1.934
	0.74	-29.38																													0.12631	1.935
	0.7433	-29.38																													0.12686	1.934
	0.7467	-29.39																													0.12744	1.934
	0.75	-29.39																													0.128	1.934
	0.7533	-29.4																													0.12856	1.934
	0.7567	-29.4																													0.12914	1.932
	0.76	-29.41																													0.12969	1.932
	0.7633	-29.41																													0.13028	1.932
	0.7667	-29.42																													0.13083	1.933
	0.77	-29.42																													0.13142	1.933
	0.7733	-29.42																													0.13197	1.934
	0.7767	-29.43																													0.13256	1.932
	0.78	-29.43																													0.13311	1.933
	0.7833	-29.43																													0.13369	1.935
	0.7867	-29.43																													0.13425	1.935
	0.79	-29.43																													0.13483	1.936
	0.7933	-29.43																													0.13539	1.936
	0.7967	-29.42																													0.13597	1.935
	0.8	-29.42																													0.13653	1.936
	0.8033	-29.41																													0.13711	1.937
	0.8067	-29.4																													0.13767	1.938
	0.81	-29.4																													0.13825	1.939
	0.8133	-29.39																													0.13881	1.939
	0.8167	-29.37																													0.13939	1.938
	0.82	-29.36																													0.13994	1.939
	0.8233	-29.35																													0.14053	1.94
	0.8267	-29.34																													0.14108	1.941
	0.83	-29.32																													0.14167	1.941
	0.8333	-29.31																													0.14222	1.941
	0.8367	-29.3																													0.14278	1.938
	0.84	-29.29																													0.14336	1.939
	0.8433	-29.27																													0.14392	1.94
	0.8467	-29.27																													0.1445	1.941
	0.85	-29.26																													0.14506	1.941
	0.8533	-29.25																													0.14564	1.942
	0.8567	-29.25																													0.14619	1.94
	0.86	-29.24																													0.14678	1.94
	0.8633	-29.24																													0.14733	1.94
	0.8667	-29.23																													0.14792	1.939
	0.87	-29.23																													0.14847	1.938
	0.8733	-29.23																													0.14906	1.939
	0.8767	-29.23																													0.14961	1.94
	0.88	-29.23																													0.15019	1.941
	0.8833	-29.23																													0.15075	1.941
	0.8867	-29.23																													0.15133	1.941
	0.89	-29.23																													0.15189	1.941
	0.8933	-29.23																													0.15247	1.942
	0.8967	-29.23																													0.15303	1.943
	0.9	-29.24																													0.15361	1.944
	0.9033	-29.24																													0.15417	1.944
	0.9067	-29.24																													0.15475	1.944
	0.91	-29.25																													0.15531	1.941
	0.9133	-29.25																													0.15589	1.942
	0.9167	-29.25																													0.15644	1.942
	0.92	-29.25																													0.157	1.942
	0.9233	-29.25																													0.15758	1.943
	0.9267	-29.25																													0.15814	1.942
	0.93	-29.25																													0.15872	1.943
	0.9333	-29.26																													0.15928	1.943
	0.9367	-29.26																													0.15986	1.944
	0.94	-29.26																													0.16042	1.944
	0.9433	-29.26																													0.161	1.944
	0.9467	-29.27																													0.16156	1.944
	0.95	-29.27																													0.16214	1.944
	0.9533	-29.27																													0.16269	1.944
	0.9567	-29.27																													0.16328	1.945
	0.96	-29.28																													0.16383	1.946
	0.9633	-29.28																													0.16442	1.945
	0.9667	-29.28																													0.16497	1.944
	0.97	-29.28																													0.16556	1.943
	0.9733	-29.28																													0.16611	1.943
	0.9767	-29.28																													0.16669	1.945
	0.98	-29.28																													0.16725	1.946
	0.9833	-29.28																													0.16783	1.946
	0.9867	-29.28																													0.16839	1.946
	0.99	-29.28																													0.16897	1.946
	0.9933	-29.28																													0.16953	1.946
	0.9967	-29.28																													0.17011	1.947
	1	-29.28																													0.17067	1.948
	1.0033	-29.28																													0.17122	1.946
	1.0067	-29.29																													0.17181	1.947
	1.01	-29.29																													0.17236	1.947
	1.0133	-29.29																													0.17294	1.948
	1.0167	-29.29																													0.1735	1.948
	1.02	-29.3																													0.17408	1.95
	1.0233	-29.3																													0.17464	1.95
	1.0267	-29.3																													0.17522	1.95
	1.03	-29.31																													0.17578	1.949
	1.0333	-29.31																													0.17636	1.947
	1.0367	-29.32																													0.17692	1.948
	1.04	-29.32																													0.1775	1.948
	1.0433	-29.32																													0.17806	1.948
	1.0467	-29.32																													0.17864	1.948
	1.05	-29.32																													0.17919	1.949
	1.0533	-29.33																													0.17978	1.95
	1.0567	-29.33																													0.18033	1.95
	1.06	-29.33																													0.18092	1.949
	1.0633	-29.33																													0.18147	1.949
	1.0667	-29.34																													0.18206	1.95
	1.07	-29.34																													0.18261	1.95
	1.0733	-29.35																													0.18319	1.951
	1.0767	-29.35																													0.18375	1.952
	1.08	-29.36																													0.18433	1.953
	1.0833	-29.36																													0.18489	1.953
	1.0867	-29.37																													0.18544	1.954
	1.09	-29.37																													0.18603	1.955
	1.0933	-29.38																													0.18658	1.954
	1.0967	-29.38																													0.18717	1.955
	1.1	-29.38																													0.18772	1.954
	1.1033	-29.39																													0.18831	1.952
	1.1067	-29.39																													0.18886	1.953
	1.11	-29.39																													0.18944	1.954
	1.1133	-29.39																													0.19	1.952
	1.1167	-29.39																													0.19058	1.953
	1.12	-29.38																													0.19114	1.953
	1.1233	-29.38																													0.19172	1.952
	1.1267	-29.37																													0.19228	1.953
	1.13	-29.37																													0.19286	1.953
	1.1333	-29.37																													0.19342	1.952
	1.1367	-29.36																													0.194	1.952
	1.14	-29.36																													0.19456	1.952
	1.1433	-29.35																													0.19514	1.953
	1.1467	-29.35																													0.19569	1.953
	1.15	-29.35																													0.19628	1.954
	1.1533	-29.34																													0.19683	1.954
	1.1567	-29.33																													0.19742	1.952
	1.16	-29.33																													0.19797	1.952
	1.1633	-29.32																													0.19856	1.953
	1.1667	-29.32																													0.19911	1.954
	1.17	-29.31																													0.19967	1.954
	1.1733	-29.3																													0.20025	1.954
	1.1767	-29.3																													0.20081	1.955
	1.18	-29.3																													0.20139	1.953
	1.1833	-29.29																													0.20194	1.953
	1.1867	-29.29																													0.20253	1.953
	1.19	-29.28																													0.20308	1.953
	1.1933	-29.28																													0.20367	1.954
	1.1967	-29.28																													0.20422	1.955
	1.2	-29.27																													0.20481	1.956
	1.2033	-29.27																													0.20536	1.956
	1.2067	-29.27																													0.20594	1.957
	1.21	-29.26																													0.2065	1.957
	1.2133	-29.26																													0.20708	1.955
	1.2167	-29.25																													0.20764	1.956
	1.22	-29.25																													0.20822	1.956
	1.2233	-29.25																													0.20878	1.957
	1.2267	-29.25																													0.20936	1.958
	1.23	-29.24																													0.20992	1.957
	1.2333	-29.24																													0.2105	1.955
	1.2367	-29.24																													0.21106	1.955
	1.24	-29.24																													0.21164	1.955
	1.2433	-29.24																													0.21219	1.956
	1.2467	-29.24																													0.21278	1.956
	1.25	-29.25																													0.21333	1.956
	1.2533	-29.25																													0.21389	1.957
	1.2567	-29.26																													0.21447	1.958
	1.26	-29.26																													0.21503	1.958
	1.2633	-29.27																													0.21561	1.958
	1.2667	-29.27																													0.21617	1.957
	1.27	-29.28																													0.21675	1.957
	1.2733	-29.29																													0.21731	1.958
	1.2767	-29.29																													0.21789	1.958
	1.28	-29.3																													0.21844	1.958
	1.2833	-29.3																													0.21903	1.959
	1.2867	-29.3																													0.21958	1.96
	1.29	-29.3																													0.22017	1.96
	1.2933	-29.3																													0.22072	1.96
	1.2967	-29.3																													0.22131	1.96
	1.3	-29.29																													0.22186	1.961
	1.3033	-29.29																													0.22244	1.961
	1.3067	-29.29																													0.223	1.96
	1.31	-29.28																													0.22358	1.959
	1.3133	-29.28																													0.22414	1.96
	1.3167	-29.27																													0.22472	1.961
	1.32	-29.27																													0.22528	1.961
	1.3233	-29.27																													0.22586	1.96
	1.3267	-29.26																													0.22642	1.959
	1.33	-29.26																													0.227	1.959
	1.3333	-29.25																													0.22756	1.958
	1.3367	-29.25																													0.22811	1.959
	1.34	-29.24																													0.22869	1.959
	1.3433	-29.23																													0.22925	1.959
	1.3467	-29.23																													0.22983	1.96
	1.35	-29.22																													0.23039	1.959
	1.3533	-29.22																													0.23097	1.96
	1.3567	-29.21																													0.23153	1.96
	1.36	-29.21																													0.23211	1.959
	1.3633	-29.21																													0.23267	1.959
	1.3667	-29.2																													0.23325	1.959
	1.37	-29.2																													0.23381	1.959
	1.3733	-29.2																													0.23439	1.96
	1.3767	-29.21																													0.23494	1.96
	1.38	-29.21																													0.23553	1.961
	1.3833	-29.21																													0.23608	1.961
	1.3867	-29.21																													0.23667	1.961
	1.39	-29.21																													0.23722	1.961
	1.3933	-29.21																													0.23781	1.962
	1.3967	-29.21																													0.23836	1.964
	1.4	-29.21																													0.23894	1.964
	1.4033	-29.21																													0.2395	1.964
	1.4067	-29.2																													0.24008	1.964
	1.41	-29.2																													0.24064	1.965
	1.4133	-29.2																													0.24122	1.966
	1.4167	-29.19																													0.24178	1.965
	1.42	-29.19																													0.24233	1.964
	1.4233	-29.19																													0.24292	1.964
	1.4267	-29.18																													0.24347	1.964
	1.43	-29.18																													0.24406	1.964
	1.4333	-29.17																													0.24461	1.965
	1.4367	-29.17																													0.24519	1.963
	1.44	-29.17																													0.24575	1.963
	1.4433	-29.17																													0.24633	1.964
	1.4467	-29.17																													0.24689	1.964
	1.45	-29.17																													0.24747	1.963
	1.4533	-29.18																													0.24803	1.963
	1.4567	-29.18																													0.24861	1.962
	1.46	-29.19																													0.24917	1.962
	1.4633	-29.19																													0.24975	1.962
	1.4667	-29.2																													0.25031	1.962
	1.47	-29.2																													0.25089	1.962
	1.4733	-29.21																													0.25144	1.962
	1.4767	-29.21																													0.25203	1.962
	1.48	-29.22																													0.25258	1.962
	1.4833	-29.22																													0.25317	1.961
	1.4867	-29.23																													0.25372	1.962
	1.49	-29.23																													0.25431	1.962
	1.4933	-29.24																													0.25486	1.962
	1.4967	-29.24																													0.25544	1.962
	1.5	-29.25																													0.256	1.963
	1.5033	-29.25																													0.25656	1.963
	1.5067	-29.25																													0.25714	1.963
	1.51	-29.25																													0.25769	1.964
	1.5133	-29.26																													0.25828	1.962
	1.5167	-29.26																													0.25883	1.962
	1.52	-29.27																													0.25942	1.963
	1.5233	-29.27																													0.25997	1.964
	1.5267	-29.28																													0.26056	1.964
	1.53	-29.28																													0.26111	1.965
	1.5333	-29.29																													0.26169	1.965
	1.5367	-29.3																													0.26225	1.964
	1.54	-29.3																													0.26283	1.964
	1.5433	-29.31																													0.26339	1.965
	1.5467	-29.31																													0.26397	1.965
	1.55	-29.32																													0.26453	1.966
	1.5533	-29.32																													0.26511	1.965
	1.5567	-29.32																													0.26567	1.965
	1.56	-29.32																													0.26625	1.965
	1.5633	-29.32																													0.26681	1.966
	1.5667	-29.32																													0.26739	1.966
	1.57	-29.32																													0.26794	1.966
	1.5733	-29.32																													0.26853	1.967
	1.5767	-29.32																													0.26908	1.967
	1.58	-29.31																													0.26967	1.967
	1.5833	-29.31																													0.27022	1.968
	1.5867	-29.31																													0.27078	1.968
	1.59	-29.3																													0.27136	1.967
	1.5933	-29.3																													0.27192	1.967
	1.5967	-29.29																													0.2725	1.967
	1.6	-29.29																													0.27306	1.968
	1.6033	-29.28																													0.27364	1.967
	1.6067	-29.27																													0.27419	1.966
	1.61	-29.27																													0.27478	1.965
	1.6133	-29.26																													0.27533	1.966
	1.6167	-29.25																													0.27592	1.966
	1.62	-29.25																													0.27647	1.967
	1.6233	-29.25																													0.27706	1.967
	1.6267	-29.25																													0.27761	1.967
	1.63	-29.24																													0.27806	1.968
	1.6333	-29.24																													0.27889	1.968
	1.6367	-29.24																													0.27944	1.968
	1.64	-29.24																													0.28	1.968
	1.6433	-29.24																													0.28056	1.968
	1.6467	-29.23																													0.28111	1.967
	1.65	-29.23																													0.28167	1.968
	1.6533	-29.23																													0.28222	1.968
	1.6567	-29.23																													0.28278	1.967
	1.66	-29.23																													0.28333	1.968
	1.6633	-29.23																													0.28389	1.968
	1.6667	-29.22																													0.28444	1.969
	1.67	-29.22																													0.285	1.97
	1.6733	-29.22																													0.28556	1.97
	1.6767	-29.22																													0.28611	1.969
	1.68	-29.21																													0.28667	1.969
	1.6833	-29.21																													0.28722	1.968
	1.6867	-29.2																													0.28778	1.969
	1.69	-29.2																													0.28833	1.97
	1.6933	-29.2																													0.28889	1.97
	1.6967	-29.2																													0.28944	1.97
	1.7	-29.21																													0.29	1.969
	1.7033	-29.21																													0.29083	1.97
	1.7067	-29.22																													0.29139	1.971
	1.71	-29.22																													0.29194	1.97
	1.7133	-29.23																													0.2925	1.97
	1.7167	-29.23																													0.29306	1.97
	1.72	-29.24																													0.29361	1.969
	1.7233	-29.25																													0.29417	1.969
	1.7267	-29.25																													0.29472	1.97
	1.73	-29.26																													0.29528	1.971
	1.7333	-29.27																													0.29583	1.971
	1.7367	-29.27																													0.29639	1.97
	1.74	-29.28																													0.29694	1.97
	1.7433	-29.28																													0.2975	1.971
	1.7467	-29.29																													0.29806	1.971
	1.75	-29.29																													0.29861	1.972
	1.7533	-29.29																													0.29917	1.972
	1.7567	-29.29																													0.29972	1.972
	1.76	-29.29																													0.30028	1.971
	1.7633	-29.29																													0.30083	1.97
	1.7667	-29.29																													0.30139	1.97
	1.77	-29.29																													0.30194	1.972
	1.7733	-29.29																													0.30278	1.972
	1.7767	-29.29																													0.30333	1.972
	1.78	-29.28																													0.30389	1.97
	1.7833	-29.27																													0.30444	1.969
	1.7867	-29.27																													0.305	1.968
	1.79	-29.26																													0.30556	1.97
	1.7933	-29.25																													0.30611	1.97
	1.7967	-29.24																													0.30667	1.97
	1.8	-29.23																													0.30722	1.969
	1.8033	-29.22																													0.30778	1.97
	1.8067	-29.21																													0.30833	1.97
	1.81	-29.2																													0.30889	1.971
	1.8133	-29.2																													0.30944	1.969
	1.8167	-29.19																													0.31	1.968
	1.82	-29.18																													0.31056	1.969
	1.8233	-29.18																													0.31111	1.969
	1.8267	-29.18																													0.31167	1.969
	1.83	-29.18																													0.31222	1.969
	1.8333	-29.18																													0.31278	1.969
	1.8367	-29.18																													0.31333	1.97
	1.84	-29.18																													0.31389	1.97
	1.8433	-29.18																													0.31472	1.971
	1.8467	-29.19																													0.31528	1.971
	1.85	-29.19																													0.31583	1.972
	1.8533	-29.2																													0.31639	1.971
	1.8567	-29.2																													0.31694	1.97
	1.86	-29.21																													0.3175	1.97
	1.8633	-29.22																													0.31806	1.971
	1.8667	-29.22																													0.31861	1.972
	1.87	-29.23																													0.31917	1.972
	1.8733	-29.23																													0.31972	1.971
	1.8767	-29.23																													0.32028	1.971
	1.88	-29.23																													0.32083	1.972
	1.8833	-29.24																													0.32139	1.971
	1.8867	-29.23																													0.32194	1.972
	1.89	-29.23																													0.3225	1.972
	1.8933	-29.23																													0.32306	1.972
	1.8967	-29.23																													0.32361	1.972
	1.9	-29.23																													0.32417	1.972
	1.9033	-29.23																													0.32472	1.973
	1.9067	-29.23																													0.32528	1.973
	1.91	-29.22																													0.32611	1.972
	1.9133	-29.22																													0.32667	1.973
	1.9167	-29.22																													0.32722	1.974
	1.92	-29.22																													0.32778	1.974
	1.9233	-29.22																													0.32833	1.973
	1.9267	-29.22																													0.32889	1.974
	1.93	-29.22																													0.32944	1.972
	1.9333	-29.22																													0.33	1.973
	1.9367	-29.22																													0.33056	1.974
	1.94	-29.22																													0.33111	1.974
	1.9433	-29.22																													0.33167	1.974
	1.9467	-29.22																													0.33222	1.974
	1.95	-29.22																													0.33278	1.974
	1.9533	-29.23																													0.33333	1.973
	1.9567	-29.23																													0.33389	1.974
	1.96	-29.24																													0.33444	1.975
	1.9633	-29.25																													0.335	1.975
	1.9667	-29.25																													0.33556	1.976
	1.97	-29.27																													0.33611	1.977
	1.9733	-29.27																													0.33667	1.977
	1.9767	-29.29																													0.33722	1.975
	1.98	-29.3																													0.33806	1.974
	1.9833	-29.31																													0.33861	1.972
	1.9867	-29.32																													0.33917	1.974
	1.99	-29.33																													0.33972	1.974
	1.9933	-29.35																													0.34028	1.973
	1.9967	-29.35																													0.34083	1.974
	2	-29.36																													0.34139	1.974
	2.0033	-29.37																													0.34194	1.975
	2.0067	-29.37																													0.3425	1.976
	2.01	-29.38																													0.34306	1.974
	2.0133	-29.38																													0.34361	1.975
	2.0167	-29.38																													0.34417	1.975
	2.02	-29.37																													0.34472	1.975
	2.0233	-29.37																													0.34528	1.975
	2.0267	-29.37																													0.34583	1.976
	2.03	-29.37																													0.34639	1.976
	2.0333	-29.36																													0.34694	1.975
	2.0367	-29.36																													0.3475	1.976
	2.04	-29.35																													0.34806	1.975
	2.0433	-29.35																													0.34861	1.975
	2.0467	-29.34																													0.34917	1.975
	2.05	-29.34																													0.35	1.975
	2.0533	-29.33																													0.35056	1.976
	2.0567	-29.32																													0.35111	1.976
	2.06	-29.32																													0.35167	1.976
	2.0633	-29.32																													0.35222	1.976
	2.0667	-29.32																													0.35278	1.976
	2.07	-29.31																													0.35333	1.976
	2.0733	-29.31																													0.35389	1.976
	2.0767	-29.31																													0.35444	1.976
	2.08	-29.31																													0.355	1.977
	2.0833	-29.31																													0.35556	1.977
	2.0867	-29.32																													0.35611	1.978
	2.09	-29.32																													0.35667	1.977
	2.0933	-29.33																													0.35722	1.978
	2.0967	-29.33																													0.35778	1.977
	2.1	-29.34																													0.35833	1.977
	2.1033	-29.35																													0.35889	1.977
	2.1067	-29.36																													0.35944	1.977
	2.11	-29.37																													0.36	1.976
	2.1133	-29.38																													0.36056	1.976
	2.1167	-29.39																													0.36111	1.976
	2.12	-29.4																													0.36194	1.976
	2.1233	-29.41																													0.3625	1.977
	2.1267	-29.41																													0.36306	1.977
	2.13	-29.42																													0.36361	1.976
	2.1333	-29.42																													0.36417	1.975
	2.1367	-29.42																													0.36472	1.976
	2.14	-29.42																													0.36528	1.976
	2.1433	-29.42																													0.36583	1.976
	2.1467	-29.43																													0.36639	1.976
	2.15	-29.43																													0.36694	1.976
	2.1533	-29.43																													0.3675	1.976
	2.1567	-29.43																													0.36806	1.976
	2.16	-29.42																													0.36861	1.977
	2.1633	-29.42																													0.36917	1.977
	2.1667	-29.42																													0.36972	1.977
	2.17	-29.42																													0.37028	1.975
	2.1733	-29.42																													0.37083	1.976
	2.1767	-29.41																													0.37139	1.976
	2.18	-29.41																													0.37194	1.976
	2.1833	-29.4																													0.3725	1.977
	2.1867	-29.4																													0.37306	1.977
	2.19	-29.39																													0.37389	1.977
	2.1933	-29.39																													0.37444	1.978
	2.1967	-29.38																													0.375	1.978
	2.2	-29.37																													0.37556	1.978
	2.2033	-29.37																													0.37611	1.978
	2.2067	-29.37																													0.37667	1.978
	2.21	-29.37																													0.37722	1.978
	2.2133	-29.37																													0.37778	1.979
	2.2167	-29.37																													0.37833	1.979
	2.22	-29.37																													0.37889	1.978
	2.2233	-29.38																													0.37944	1.979
	2.2267	-29.39																													0.38	1.977
	2.23	-29.39																													0.38056	1.977
	2.2333	-29.4																													0.38111	1.978
	2.2367	-29.41																													0.38167	1.978
	2.24	-29.42																													0.38222	1.979
	2.2433	-29.43																													0.38278	1.98
	2.2467	-29.44																													0.38333	1.979
	2.25	-29.45																													0.38389	1.979
	2.2533	-29.45																													0.38444	1.98
	2.2567	-29.46																													0.385	1.98
	2.26	-29.47																													0.38583	1.981
	2.2633	-29.47																													0.38639	1.982
	2.2667	-29.48																													0.38694	1.98
	2.27	-29.48																													0.3875	1.98
	2.2733	-29.48																													0.38806	1.98
	2.2767	-29.48																													0.38861	1.98
	2.28	-29.48																													0.38917	1.98
	2.2833	-29.48																													0.38972	1.979
	2.2867	-29.48																													0.39028	1.978
	2.29	-29.48																													0.39083	1.978
	2.2933	-29.48																													0.39139	1.979
	2.2967	-29.48																													0.39194	1.978
	2.3	-29.49																													0.3925	1.978
	2.3033	-29.49																													0.39306	1.979
	2.3067	-29.49																													0.39361	1.979
	2.31	-29.5																													0.39417	1.979
	2.3133	-29.5																													0.39472	1.978
	2.3167	-29.5																													0.39528	1.978
	2.32	-29.51																													0.39583	1.979
	2.3233	-29.51																													0.39639	1.98
	2.3267	-29.52																													0.39722	1.979
	2.33	-29.52																													0.39778	1.98
	2.3333	-29.52																													0.39833	1.98
	2.3367	-29.53																													0.39889	1.98
	2.34	-29.54																													0.39944	1.98
	2.3433	-29.54																													0.4	1.981
	2.3467	-29.55																													0.40056	1.981
	2.35	-29.55																													0.40111	1.982
	2.3533	-29.55																													0.40167	1.981
	2.3567	-29.56																													0.40222	1.981
	2.36	-29.56																													0.40278	1.983
	2.3633	-29.56																													0.40333	1.983
	2.3667	-29.57																													0.40389	1.981
	2.37	-29.57																													0.40444	1.981
	2.3733	-29.58																													0.405	1.981
	2.3767	-29.59																													0.40556	1.982
	2.38	-29.59																													0.40611	1.981
	2.3833	-29.6																													0.40667	1.979
	2.3867	-29.61																													0.40722	1.98
	2.39	-29.62																													0.40778	1.98
	2.3933	-29.63																													0.40833	1.978
	2.3967	-29.64																													0.40917	1.979
	2.4	-29.65																													0.40972	1.981
	2.4033	-29.67																													0.41028	1.981
	2.4067	-29.67																													0.41083	1.981
	2.41	-29.69																													0.41139	1.982
	2.4133	-29.7																													0.41194	1.981
	2.4167	-29.7																													0.4125	1.98
	2.42	-29.71																													0.41306	1.982
	2.4233	-29.72																													0.41361	1.982
	2.4267	-29.72																													0.41417	1.982
	2.43	-29.72																													0.41472	1.982
	2.4333	-29.73																													0.41528	1.981
	2.4367	-29.73																													0.41583	1.98
	2.44	-29.73																													0.41639	1.981
	2.4433	-29.73																													0.41694	1.981
	2.4467	-29.73																													0.4175	1.981
	2.45	-29.74																													0.41806	1.981
	2.4533	-29.74																													0.41861	1.982
	2.4567	-29.75																													0.41917	1.982
	2.46	-29.75																													0.41972	1.983
	2.4633	-29.76																													0.42028	1.984
	2.4667	-29.77																													0.42111	1.984
	2.47	-29.77																													0.42167	1.982
	2.4733	-29.78																													0.42222	1.982
	2.4767	-29.79																													0.42278	1.982
	2.48	-29.8																													0.42333	1.984
	2.4833	-29.81																													0.42389	1.983
	2.4867	-29.82																													0.42444	1.983
	2.49	-29.82																													0.425	1.983
	2.4933	-29.83																													0.42556	1.984
	2.4967	-29.83																													0.42611	1.984
	2.5	-29.83																													0.42667	1.985
	2.5033	-29.84																													0.42722	1.984
	2.5067	-29.84																													0.42778	1.984
	2.51	-29.84																													0.42833	1.983
	2.5133	-29.83																													0.42889	1.982
	2.5167	-29.83																													0.42944	1.981
	2.52	-29.82																													0.43	1.982
	2.5233	-29.82																													0.43056	1.983
	2.5267	-29.81																													0.43111	1.984
	2.53	-29.8																													0.43167	1.984
	2.5333	-29.8																													0.43222	1.985
	2.5367	-29.79																													0.43306	1.985
	2.54	-29.77																													0.43361	1.985
	2.5433	-29.77																													0.43417	1.985
	2.5467	-29.75																													0.43472	1.985
	2.55	-29.75																													0.43528	1.985
	2.5533	-29.74																													0.43583	1.986
	2.5567	-29.73																													0.43639	1.987
	2.56	-29.72																													0.43694	1.986
	2.5633	-29.72																													0.4375	1.986
	2.5667	-29.72																													0.43806	1.986
	2.57	-29.72																													0.43861	1.987
	2.5733	-29.72																													0.43917	1.986
	2.5767	-29.72																													0.43972	1.988
	2.58	-29.72																													0.44028	1.988
	2.5833	-29.73																													0.44083	1.988
	2.5867	-29.73																													0.44139	1.987
	2.59	-29.73																													0.44194	1.988
	2.5933	-29.74																													0.4425	1.988
	2.5967	-29.74																													0.44306	1.988
	2.6	-29.74																													0.44361	1.988
	2.6033	-29.75																													0.44417	1.988
	2.6067	-29.74																													0.445	1.987
	2.61	-29.74																													0.44556	1.988
	2.6133	-29.74																													0.44611	1.986
	2.6167	-29.74																													0.44667	1.987
	2.62	-29.73																													0.44722	1.988
	2.6233	-29.72																													0.44778	1.987
	2.6267	-29.72																													0.44833	1.986
	2.63	-29.71																													0.44889	1.986
	2.6333	-29.7																													0.44944	1.985
	2.6367	-29.7																													0.45	1.987
	2.64	-29.69																													0.45056	1.986
	2.6433	-29.68																													0.45111	1.985
	2.6467	-29.67																													0.45167	1.985
	2.65	-29.67																													0.45222	1.986
	2.6533	-29.66																													0.45278	1.987
	2.6567	-29.66																													0.45333	1.987
	2.66	-29.66																													0.45389	1.986
	2.6633	-29.66																													0.45444	1.987
	2.6667	-29.66																													0.455	1.987
	2.67	-29.67																													0.45556	1.987
	2.6733	-29.67																													0.45611	1.987
	2.6767	-29.68																													0.45694	1.988
	2.68	-29.69																													0.4575	1.988
	2.6833	-29.7																													0.45806	1.988
	2.6867	-29.72																													0.45861	1.989
	2.69	-29.73																													0.45917	1.988
	2.6933	-29.75																													0.45972	1.988
	2.6967	-29.76																													0.46028	1.99
	2.7	-29.77																													0.46083	1.989
	2.7033	-29.78																													0.46139	1.989
	2.7067	-29.8																													0.46194	1.988
	2.71	-29.81																													0.4625	1.987
	2.7133	-29.82																													0.46306	1.988
	2.7167	-29.83																													0.46361	1.99
	2.72	-29.83																													0.46417	1.989
	2.7233	-29.84																													0.46472	1.988
	2.7267	-29.84																													0.46528	1.989
	2.73	-29.84																													0.46583	1.988
	2.7333	-29.84																													0.46639	1.988
	2.7367	-29.84																													0.46694	1.989
	2.74	-29.84																													0.4675	1.989
	2.7433	-29.83																													0.46833	1.989
	2.7467	-29.82																													0.46889	1.99
	2.75	-29.82																													0.46944	1.989
	2.7533	-29.81																													0.47	1.989
	2.7567	-29.8																													0.47056	1.989
	2.76	-29.79																													0.47111	1.988
	2.7633	-29.78																													0.47167	1.988
	2.7667	-29.77																													0.47222	1.988
	2.77	-29.76																													0.47278	1.988
	2.7733	-29.75																													0.47333	1.987
	2.7767	-29.73																													0.47389	1.988
	2.78	-29.72																													0.47444	1.986
	2.7833	-29.72																													0.475	1.986
	2.7867	-29.71																													0.47556	1.986
	2.79	-29.7																													0.47611	1.986
	2.7933	-29.7																													0.47667	1.987
	2.7967	-29.7																													0.47722	1.987
	2.8	-29.7																													0.47778	1.987
	2.8033	-29.7																													0.47833	1.988
	2.8067	-29.69																													0.47889	1.989
	2.81	-29.69																													0.47944	1.989
	2.8133	-29.69																													0.48028	1.99
	2.8167	-29.69																													0.48083	1.991
	2.82	-29.69																													0.48139	1.989
	2.8233	-29.69																													0.48194	1.989
	2.8267	-29.68																													0.4825	1.99
	2.83	-29.67																													0.48306	1.99
	2.8333	-29.67																													0.48361	1.991
	2.8367	-29.66																													0.48417	1.991
	2.84	-29.65																													0.48472	1.99
	2.8433	-29.64																													0.48528	1.99
	2.8467	-29.63																													0.48583	1.99
	2.85	-29.62																													0.48639	1.991
	2.8533	-29.62																													0.48694	1.992
	2.8567	-29.61																													0.4875	1.992
	2.86	-29.6																													0.48806	1.991
	2.8633	-29.6																													0.48861	1.991
	2.8667	-29.59																													0.48917	1.992
	2.87	-29.59																													0.48972	1.993
	2.8733	-29.59																													0.49028	1.994
	2.8767	-29.59																													0.49083	1.992
	2.88	-29.58																													0.49139	1.991
	2.8833	-29.58																													0.49222	1.992
	2.8867	-29.58																													0.49278	1.992
	2.89	-29.59																													0.49333	1.992
	2.8933	-29.59																													0.49389	1.992
	2.8967	-29.59																													0.49444	1.992
	2.9	-29.59																													0.495	1.991
	2.9033	-29.59																													0.49556	1.992
	2.9067	-29.59																													0.49611	1.992
	2.91	-29.59																													0.49667	1.992
	2.9133	-29.59																													0.49722	1.993
	2.9167	-29.59																													0.49778	1.993
	2.92	-29.59																													0.49833	1.993
	2.9233	-29.6																													0.49889	1.993
	2.9267	-29.6																													0.49944	1.992
	2.93	-29.6																													0.5	1.99
	2.9333	-29.61																													0.50056	1.991
	2.9367	-29.61																													0.50111	1.991
	2.94	-29.62																													0.50167	1.991
	2.9433	-29.63																													0.50222	1.991
	2.9467	-29.63																													0.50278	1.991
	2.95	-29.64																													0.50333	1.99
	2.9533	-29.65																													0.50417	1.992
	2.9567	-29.65																													0.50472	1.993
	2.96	-29.65																													0.50528	1.991
	2.9633	-29.66																													0.50583	1.992
	2.9667	-29.66																													0.50639	1.991
	2.97	-29.65																													0.50694	1.992
	2.9733	-29.65																													0.5075	1.993
	2.9767	-29.65																													0.50806	1.992
	2.98	-29.64																													0.50861	1.993
	2.9833	-29.63																													0.50917	1.993
	2.9867	-29.62																													0.50972	1.993
	2.99	-29.61																													0.51028	1.992
	2.9933	-29.6																													0.51083	1.993
	2.9967	-29.6																													0.51139	1.992
	3	-29.59																													0.51194	1.992
	3.0033	-29.58																													0.5125	1.992
	3.0067	-29.57																													0.51306	1.993
	3.01	-29.57																													0.51361	1.992
	3.0133	-29.56																													0.51417	1.993
	3.0167	-29.56																													0.51472	1.994
	3.02	-29.55																													0.51528	1.994
	3.0233	-29.55																													0.51611	1.993
	3.0267	-29.55																													0.51667	1.993
	3.03	-29.55																													0.51722	1.994
	3.0333	-29.55																													0.51778	1.995
	3.0367	-29.55																													0.51833	1.994
	3.04	-29.55																													0.51889	1.995
	3.0433	-29.55																													0.51944	1.995
	3.0467	-29.54																													0.52	1.995
	3.05	-29.54																													0.52056	1.995
	3.0533	-29.54																													0.52111	1.995
	3.0567	-29.54																													0.52167	1.995
	3.06	-29.54																													0.52222	1.993
	3.0633	-29.53																													0.52278	1.994
	3.0667	-29.53																													0.52333	1.994
	3.07	-29.53																													0.52389	1.994
	3.0733	-29.52																													0.52444	1.994
	3.0767	-29.52																													0.525	1.994
	3.08	-29.51																													0.52556	1.994
	3.0833	-29.51																													0.52611	1.994
	3.0867	-29.5																													0.52667	1.994
	3.09	-29.5																													0.52722	1.994
	3.0933	-29.5																													0.52806	1.994
	3.0967	-29.49																													0.52861	1.994
	3.1	-29.49																													0.52917	1.993
	3.1033	-29.48																													0.52972	1.994
	3.1067	-29.48																													0.53028	1.994
	3.11	-29.48																													0.53083	1.996
	3.1133	-29.47																													0.53139	1.995
	3.1167	-29.47																													0.53194	1.996
	3.12	-29.47																													0.5325	1.996
	3.1233	-29.47																													0.53306	1.995
	3.1267	-29.47																													0.53361	1.996
	3.13	-29.47																													0.53417	1.997
	3.1333	-29.47																													0.53472	1.998
	3.1367	-29.47																													0.53528	1.996
	3.14	-29.47																													0.53583	1.996
	3.1433	-29.47																													0.53639	1.997
	3.1467	-29.47																													0.53694	1.995
	3.15	-29.47																													0.5375	1.995
	3.1533	-29.47																													0.53806	1.995
	3.1567	-29.48																													0.53861	1.994
	3.16	-29.48																													0.53944	1.995
	3.1633	-29.49																													0.54	1.996
	3.1667	-29.49																													0.54056	1.997
	3.17	-29.49																													0.54111	1.997
	3.1733	-29.5																													0.54167	1.998
	3.1767	-29.5																													0.54222	1.999
	3.18	-29.51																													0.54278	1.999
	3.1833	-29.51																													0.54333	1.998
	3.1867	-29.52																													0.54389	1.995
	3.19	-29.52																													0.54444	1.997
	3.1933	-29.53																													0.545	1.997
	3.1967	-29.54																													0.54556	1.997
	3.2	-29.55																													0.54611	1.997
	3.2033	-29.56																													0.54667	1.996
	3.2067	-29.57																													0.54722	1.997
	3.21	-29.57																													0.54778	1.997
	3.2133	-29.57																													0.54833	1.996
	3.2167	-29.58																													0.54889	1.996
	3.22	-29.58																													0.54944	1.996
	3.2233	-29.58																													0.55	1.997
	3.2267	-29.58																													0.55056	1.997
	3.23	-29.58																													0.55139	1.997
	3.2333	-29.58																													0.55194	1.994
	3.2367	-29.58																													0.5525	1.995
	3.24	-29.58																													0.55306	1.996
	3.2433	-29.57																													0.55361	1.997
	3.2467	-29.57																													0.55417	1.997
	3.25	-29.56																													0.55472	1.997
	3.2533	-29.55																													0.55528	1.998
	3.2567	-29.55																													0.55583	1.998
	3.26	-29.54																													0.55639	1.998
	3.2633	-29.53																													0.55694	1.998
	3.2667	-29.52																													0.5575	1.999
	3.27	-29.52																													0.55806	1.999
	3.2733	-29.51																													0.55861	2
	3.2767	-29.51																													0.55917	2
	3.28	-29.51																													0.55972	2
	3.2833	-29.51																													0.56028	1.999
	3.2867	-29.51																													0.56083	1.999
	3.29	-29.51																													0.56139	2
	3.2933	-29.51																													0.56194	1.998
	3.2967	-29.51																													0.5625	1.999
	3.3	-29.51																													0.56333	2
	3.3033	-29.51																													0.56389	1.999
	3.3067	-29.51																													0.56444	2
	3.31	-29.51																													0.565	2.001
	3.3133	-29.51																													0.56556	2.001
	3.3167	-29.51																													0.56611	2
	3.32	-29.5																													0.56667	1.999
	3.3233	-29.5																													0.56722	1.998
	3.3267	-29.5																													0.56778	2.001
	3.33	-29.49																													0.56833	2.003
	3.3333	-29.49																													0.56889	2.002
	3.3367	-29.48																													0.56944	2
	3.34	-29.48																													0.57	1.998
	3.3433	-29.48																													0.57056	1.999
	3.3467	-29.48																													0.57111	2
	3.35	-29.48																													0.57167	2.001
	3.3533	-29.48																													0.57222	2
	3.3567	-29.48																													0.57278	2
	3.36	-29.48																													0.57333	2.001
	3.3633	-29.49																													0.57389	2.002
	3.3667	-29.49																													0.57444	2.003
	3.37	-29.5																													0.57528	2.002
	3.3733	-29.5																													0.57583	2.001
	3.3767	-29.51																													0.57639	2.001
	3.38	-29.51																													0.57694	2.001
	3.3833	-29.52																													0.5775	2.001
	3.3867	-29.53																													0.57806	2.001
	3.39	-29.54																													0.57861	2.002
	3.3933	-29.54																													0.57917	2.002
	3.3967	-29.55																													0.57972	2.002
	3.4	-29.56																													0.58028	2.003
	3.4033	-29.56																													0.58083	1.999
	3.4067	-29.57																													0.58139	2
	3.41	-29.57																													0.58194	2
	3.4133	-29.58																													0.5825	2.001
	3.4167	-29.58																													0.58306	2.001
	3.42	-29.59																													0.58361	2.001
	3.4233	-29.59																													0.58417	2.001
	3.4267	-29.6																													0.58472	2.001
	3.43	-29.6																													0.58528	2
	3.4333	-29.6																													0.58583	2
	3.4367	-29.6																													0.58639	2.002
	3.44	-29.6																													0.58722	2.003
	3.4433	-29.61																													0.58778	2.004
	3.4467	-29.61																													0.58833	2.004
	3.45	-29.61																													0.58889	2.002
	3.4533	-29.61																													0.58944	2.001
	3.4567	-29.61																													0.59	2.003
	3.46	-29.62																													0.59056	2.004
	3.4633	-29.62																													0.59111	2.003
	3.4667	-29.62																													0.59167	2.001
	3.47	-29.62																													0.59222	2.002
	3.4733	-29.62																													0.59278	2.003
	3.4767	-29.62																													0.59333	2.003
	3.48	-29.62																													0.59389	2.002
	3.4833	-29.62																													0.59444	2.002
	3.4867	-29.62																													0.595	2.004
	3.49	-29.62																													0.59556	2.003
	3.4933	-29.61																													0.59611	2.004
	3.4967	-29.6																													0.59667	2.003
	3.5	-29.6																													0.59722	2.004
	3.5033	-29.6																													0.59778	2.003
	3.5067	-29.59																													0.59833	2.005
	3.51	-29.59																													0.59917	2.004
	3.5133	-29.58																													0.59972	2.002
	3.5167	-29.58																													0.60028	2.003
	3.52	-29.58																													0.60083	2.003
	3.5233	-29.58																													0.60139	2.004
	3.5267	-29.58																													0.60194	2.003
	3.53	-29.58																													0.6025	2.004
	3.5333	-29.58																													0.60306	2.004
	3.5367	-29.58																													0.60361	2.005
	3.54	-29.58																													0.60417	2.004
	3.5433	-29.58																													0.60472	2.005
	3.5467	-29.58																													0.60528	2.005
	3.55	-29.58																													0.60583	2.003
	3.5533	-29.59																													0.60639	2.003
	3.5567	-29.59																													0.60694	2.003
	3.56	-29.59																													0.6075	2.004
	3.5633	-29.59																													0.60806	2.005
	3.5667	-29.6																													0.60861	2.006
	3.57	-29.6																													0.60917	2.006
	3.5733	-29.6																													0.60972	2.005
	3.5767	-29.6																													0.61056	2.004
	3.58	-29.61																													0.61111	2.005
	3.5833	-29.61																													0.61167	2.005
	3.5867	-29.61																													0.61222	2.006
	3.59	-29.62																													0.61278	2.005
	3.5933	-29.62																													0.61333	2.006
	3.5967	-29.62																													0.61389	2.006
	3.6	-29.63																													0.61444	2.005
	3.6033	-29.63																													0.615	2.004
	3.6067	-29.63																													0.61556	2.006
	3.61	-29.63																													0.61611	2.006
	3.6133	-29.62																													0.61667	2.006
	3.6167	-29.62																													0.61722	2.007
	3.62	-29.62																													0.61778	2.006
	3.6233	-29.61																													0.61833	2.005
	3.6267	-29.6																													0.61889	2.006
	3.63	-29.6																													0.61944	2.005
	3.6333	-29.6																													0.62	2.006
	3.6367	-29.59																													0.62056	2.006
	3.64	-29.58																													0.62111	2.008
	3.6433	-29.57																													0.62167	2.009
	3.6467	-29.57																													0.6225	2.01
	3.65	-29.57																													0.62306	2.007
	3.6533	-29.56																													0.62361	2.008
	3.6567	-29.56																													0.62417	2.009
	3.66	-29.55																													0.62472	2.008
	3.6633	-29.55																													0.62528	2.006
	3.6667	-29.55																													0.62583	2.006
	3.67	-29.55																													0.62639	2.007
	3.6733	-29.54																													0.62694	2.008
	3.6767	-29.54																													0.6275	2.007
	3.68	-29.53																													0.62806	2.007
	3.6833	-29.53																													0.62861	2.009
	3.6867	-29.53																													0.62917	2.01
	3.69	-29.53																													0.62972	2.009
	3.6933	-29.52																													0.63028	2.009
	3.6967	-29.52																													0.63083	2.009
	3.7	-29.52																													0.63139	2.01
	3.7033	-29.52																													0.63194	2.009
	3.7067	-29.52																													0.6325	2.01
	3.71	-29.52																													0.63306	2.009
	3.7133	-29.52																													0.63361	2.009
	3.7167	-29.52																													0.63444	2.009
	3.72	-29.52																													0.635	2.009
	3.7233	-29.52																													0.63556	2.011
	3.7267	-29.52																													0.63611	2.012
	3.73	-29.52																													0.63667	2.011
	3.7333	-29.53																													0.63722	2.011
	3.7367	-29.53																													0.63778	2.01
	3.74	-29.53																													0.63833	2.011
	3.7433	-29.54																													0.63889	2.013
	3.7467	-29.54																													0.63944	2.013
	3.75	-29.55																													0.64	2.011
	3.7533	-29.55																													0.64056	2.011
	3.7567	-29.55																													0.64111	2.011
	3.76	-29.56																													0.64167	2.012
	3.7633	-29.57																													0.64222	2.011
	3.7667	-29.57																													0.64278	2.011
	3.77	-29.59																													0.64333	2.012
	3.7733	-29.6																													0.64389	2.012
	3.7767	-29.61																													0.64444	2.011
	3.78	-29.62																													0.645	2.012
	3.7833	-29.63																													0.64556	2.015
	3.7867	-29.64																													0.64639	2.015
	3.79	-29.65																													0.64694	2.014
	3.7933	-29.67																													0.6475	2.012
	3.7967	-29.67																													0.64806	2.011
	3.8	-29.68																													0.64861	2.011
	3.8033	-29.69																													0.64917	2.013
	3.8067	-29.7																													0.64972	2.012
	3.81	-29.7																													0.65028	2.012
	3.8133	-29.7																													0.65083	2.013
	3.8167	-29.7																													0.65139	2.012
	3.82	-29.69																													0.65194	2.011
	3.8233	-29.69																													0.6525	2.012
	3.8267	-29.68																													0.65306	2.011
	3.83	-29.67																													0.65361	2.012
	3.8333	-29.66																													0.65417	2.011
	3.8367	-29.65																													0.65472	2.012
	3.84	-29.65																													0.65528	2.012
	3.8433	-29.63																													0.65583	2.012
	3.8467	-29.62																													0.65639	2.011
	3.85	-29.62																													0.65694	2.009
	3.8533	-29.61																													0.6575	2.01
	3.8567	-29.6																													0.65833	2.011
	3.86	-29.6																													0.65889	2.011
	3.8633	-29.6																													0.65944	2.012
	3.8667	-29.59																													0.66	2.011
	3.87	-29.59																													0.66056	2.012
	3.8733	-29.58																													0.66111	2.012
	3.8767	-29.58																													0.66167	2.013
	3.88	-29.57																													0.66222	2.014
	3.8833	-29.57																													0.66278	2.015
	3.8867	-29.56																													0.66333	2.015
	3.89	-29.54																													0.66389	2.015
	3.8933	-29.52																													0.66444	2.014
	3.8967	-29.5																													0.665	2.014
	3.9	-29.47																													0.66556	2.015
	3.9033	-29.44																													0.66611	2.015
	3.9067	-29.4																													0.66667	2.013
	3.91	-29.35																													0.66722	2.013
	3.9133	-29.29																													0.66778	2.013
	3.9167	-29.22																													0.66833	2.013
	3.92	-29.15																													0.66889	2.013
	3.9233	-29.06																													0.66944	2.014
	3.9267	-28.96																													0.67028	2.013
	3.93	-28.85																													0.67083	2.012
	3.9333	-28.72																													0.67139	2.014
	3.9367	-28.58																													0.67194	2.015
	3.94	-28.43																													0.6725	2.016
	3.9433	-28.26																													0.67306	2.015
	3.9467	-28.08																													0.67361	2.013
	3.95	-27.89																													0.67417	2.015
	3.9533	-27.68																													0.67472	2.015
	3.9567	-27.46																													0.67528	2.015
	3.96	-27.22																													0.67583	2.012
	3.9633	-26.97																													0.67639	2.012
	3.9667	-26.72																													0.67694	2.013
	3.97	-26.45																													0.6775	2.014
	3.9733	-26.17																													0.67806	2.014
	3.9767	-25.89																													0.67861	2.014
	3.98	-25.6																													0.67917	2.015
	3.9833	-25.31																													0.67972	2.016
	3.9867	-25.02																													0.68028	2.016
	3.99	-24.72																													0.68083	2.015
	3.9933	-24.44																													0.68167	2.015
	3.9967	-24.16																													0.68222	2.014
	4	-23.89																													0.68278	2.016
	4.0033	-23.63																													0.68333	2.017
	4.0067	-23.38																													0.68389	2.015
	4.01	-23.15																													0.68444	2.014
	4.0133	-22.95																													0.685	2.015
	4.0167	-22.76																													0.68556	2.016
	4.02	-22.59																													0.68611	2.016
	4.0233	-22.45																													0.68667	2.016
	4.0267	-22.33																													0.68722	2.017
	4.03	-22.25																													0.68778	2.016
	4.0333	-22.18																													0.68833	2.017
	4.0367	-22.15																													0.68889	2.016
	4.04	-22.14																													0.68944	2.018
	4.0433	-22.16																													0.69	2.017
	4.0467	-22.2																													0.69056	2.018
	4.05	-22.28																													0.69111	2.018
	4.0533	-22.37																													0.69167	2.018
	4.0567	-22.5																													0.69222	2.018
	4.06	-22.64																													0.69278	2.019
	4.0633	-22.8																													0.69361	2.019
	4.0667	-22.97																													0.69417	2.017
	4.07	-23.17																													0.69472	2.017
	4.0733	-23.37																													0.69528	2.016
	4.0767	-23.59																													0.69583	2.016
	4.08	-23.82																													0.69639	2.019
	4.0833	-24.05																													0.69694	2.018
	4.0867	-24.3																													0.6975	2.017
	4.09	-24.54																													0.69806	2.018
	4.0933	-24.79																													0.69861	2.017
	4.0967	-25.04																													0.69917	2.018
	4.1	-25.28																													0.69972	2.018
	4.1033	-25.52																													0.70028	2.018
	4.1067	-25.76																													0.70083	2.019
	4.11	-26																													0.70139	2.019
	4.1133	-26.22																													0.70194	2.02
	4.1167	-26.44																													0.7025	2.021
	4.12	-26.65																													0.70306	2.022
	4.1233	-26.85																													0.70361	2.022
	4.1267	-27.04																													0.70417	2.019
	4.13	-27.22																													0.70472	2.019
	4.1333	-27.4																													0.70556	2.018
	4.1367	-27.57																													0.70611	2.019
	4.14	-27.72																													0.70667	2.02
	4.1433	-27.87																													0.70722	2.02
	4.1467	-28.01																													0.70778	2.019
	4.15	-28.15																													0.70833	2.019
	4.1533	-28.27																													0.70889	2.02
	4.1567	-28.39																													0.70944	2.02
	4.16	-28.5																													0.71	2.02
	4.1633	-28.6																													0.71056	2.018
	4.1667	-28.69																													0.71111	2.019
	4.17	-28.77																													0.71167	2.02
	4.1733	-28.85																													0.71222	2.02
	4.1767	-28.92																													0.71278	2.021
	4.18	-28.99																													0.71333	2.021
	4.1833	-29.05																													0.71389	2.02
	4.1867	-29.11																													0.71444	2.021
	4.19	-29.16																													0.715	2.02
	4.1933	-29.2																													0.71556	2.02
	4.1967	-29.25																													0.71611	2.02
	4.2	-29.28																													0.71667	2.022
	4.2033	-29.32																													0.7175	2.021
	4.2067	-29.35																													0.71806	2.022
	4.21	-29.37																													0.71861	2.021
	4.2133	-29.39																													0.71917	2.021
	4.2167	-29.4																													0.71972	2.021
	4.22	-29.42																													0.72028	2.022
	4.2233	-29.43																													0.72083	2.02
	4.2267	-29.44																													0.72139	2.02
	4.23	-29.44																													0.72194	2.019
	4.2333	-29.45																													0.7225	2.02
	4.2367	-29.45																													0.72306	2.022
	4.24	-29.45																													0.72361	2.021
	4.2433	-29.45																													0.72417	2.021
	4.2467	-29.45																													0.72472	2.021
	4.25	-29.44																													0.72528	2.023
	4.2533	-29.44																													0.72583	2.023
	4.2567	-29.43																													0.72639	2.023
	4.26	-29.43																													0.72694	2.022
	4.2633	-29.43																													0.7275	2.022
	4.2667	-29.43																													0.72806	2.021
	4.27	-29.43																													0.72861	2.021
	4.2733	-29.43																													0.72944	2.022
	4.2767	-29.43																													0.73	2.022
	4.28	-29.44																													0.73056	2.02
	4.2833	-29.44																													0.73111	2.02
	4.2867	-29.45																													0.73167	2.019
	4.29	-29.45																													0.73222	2.021
	4.2933	-29.47																													0.73278	2.021
	4.2967	-29.47																													0.73333	2.02
	4.3	-29.48																													0.73389	2.02
	4.3033	-29.49																													0.73444	2.02
	4.3067	-29.5																													0.735	2.022
	4.31	-29.51																													0.73556	2.022
	4.3133	-29.52																													0.73611	2.021
	4.3167	-29.53																													0.73667	2.023
	4.32	-29.54																													0.73722	2.023
	4.3233	-29.55																													0.73778	2.023
	4.3267	-29.55																													0.73833	2.022
	4.33	-29.56																													0.73889	2.022
	4.3333	-29.56																													0.73944	2.022
	4.3367	-29.57																													0.74	2.024
	4.34	-29.57																													0.74056	2.024
	4.3433	-29.57																													0.74139	2.025
	4.3467	-29.57																													0.74194	2.024
	4.35	-29.57																													0.7425	2.023
	4.3533	-29.57																													0.74306	2.024
	4.3567	-29.57																													0.74361	2.025
	4.36	-29.57																													0.74417	2.024
	4.3633	-29.57																													0.74472	2.025
	4.3667	-29.56																													0.74528	2.024
	4.37	-29.56																													0.74583	2.025
	4.3733	-29.55																													0.74639	2.022
	4.3767	-29.55																													0.74694	2.023
	4.38	-29.54																													0.7475	2.024
	4.3833	-29.54																													0.74806	2.024
	4.3867	-29.53																													0.74861	2.025
	4.39	-29.53																													0.74917	2.025
	4.3933	-29.53																													0.74972	2.027
	4.3967	-29.52																													0.75028	2.028
	4.4	-29.52																													0.75083	2.028
	4.4033	-29.52																													0.75139	2.028
	4.4067	-29.51																													0.75194	2.027
	4.41	-29.51																													0.75278	2.026
	4.4133	-29.5																													0.75333	2.027
	4.4167	-29.5																													0.75389	2.028
	4.42	-29.49																													0.75444	2.023
	4.4233	-29.48																													0.755	2.024
	4.4267	-29.48																													0.75556	2.024
	4.43	-29.47																													0.75611	2.023
	4.4333	-29.47																													0.75667	2.025
	4.4367	-29.46																													0.75722	2.025
	4.44	-29.46																													0.75778	2.025
	4.4433	-29.45																													0.75833	2.025
	4.4467	-29.45																													0.75889	2.025
	4.45	-29.44																													0.75944	2.025
	4.4533	-29.43																													0.76	2.025
	4.4567	-29.42																													0.76056	2.026
	4.46	-29.41																													0.76111	2.026
	4.4633	-29.4																													0.76167	2.025
	4.4667	-29.38																													0.76222	2.024
	4.47	-29.36																													0.76278	2.025
	4.4733	-29.33																													0.76333	2.026
	4.4767	-29.3																													0.76389	2.026
	4.48	-29.27																													0.76472	2.026
	4.4833	-29.23																													0.76528	2.027
	4.4867	-29.18																													0.76583	2.027
	4.49	-29.12																													0.76639	2.026
	4.4933	-29.07																													0.76694	2.026
	4.4967	-29																													0.7675	2.027
	4.5	-28.92																													0.76806	2.026
	4.5033	-28.83																													0.76861	2.026
	4.5067	-28.74																													0.76917	2.027
	4.51	-28.63																													0.76972	2.028
	4.5133	-28.51																													0.77028	2.029
	4.5167	-28.38																													0.77083	2.028
	4.52	-28.23																													0.77139	2.03
	4.5233	-28.07																													0.77194	2.029
	4.5267	-27.89																													0.7725	2.027
	4.53	-27.7																													0.77306	2.027
	4.5333	-27.49																													0.77361	2.028
	4.5367	-27.27																													0.77417	2.028
	4.54	-27.02																													0.77472	2.029
	4.5433	-26.76																													0.77528	2.031
	4.5467	-26.49																													0.77583	2.028
	4.55	-26.2																													0.77667	2.028
	4.5533	-25.88																													0.77722	2.029
	4.5567	-25.55																													0.77778	2.029
	4.56	-25.21																													0.77833	2.027
	4.5633	-24.85																													0.77889	2.027
	4.5667	-24.47																													0.77944	2.028
	4.57	-24.07																													0.78	2.029
	4.5733	-23.66																													0.78056	2.028
	4.5767	-23.24																													0.78111	2.027
	4.58	-22.81																													0.78167	2.026
	4.5833	-22.37																													0.78222	2.026
	4.5867	-21.92																													0.78278	2.027
	4.59	-21.48																													0.78333	2.028
	4.5933	-21.03																													0.78389	2.029
	4.5967	-20.58																													0.78444	2.028
	4.6	-20.14																													0.785	2.027
	4.6033	-19.7																													0.78556	2.028
	4.6067	-19.27																													0.78611	2.028
	4.61	-18.86																													0.78667	2.029
	4.6133	-18.46																													0.78722	2.031
	4.6167	-18.07																													0.78778	2.029
	4.62	-17.7																													0.78861	2.029
	4.6233	-17.36																													0.78917	2.029
	4.6267	-17.04																													0.78972	2.03
	4.63	-16.74																													0.79028	2.03
	4.6333	-16.47																													0.79083	2.03
	4.6367	-16.23																													0.79139	2.03
	4.64	-16.02																													0.79194	2.029
	4.6433	-15.83																													0.7925	2.03
	4.6467	-15.68																													0.79306	2.028
	4.65	-15.57																													0.79361	2.03
	4.6533	-15.48																													0.79417	2.03
	4.6567	-15.43																													0.79472	2.031
	4.66	-15.41																													0.79528	2.028
	4.6633	-15.42																													0.79583	2.027
	4.6667	-15.46																													0.79639	2.028
	4.67	-15.54																													0.79694	2.031
	4.6733	-15.64																													0.7975	2.031
	4.6767	-15.77																													0.79806	2.03
	4.68	-15.93																													0.79861	2.031
	4.6833	-16.12																													0.79917	2.031
	4.6867	-16.33																													0.79972	2.031
	4.69	-16.57																													0.80056	2.032
	4.6933	-16.82																													0.80111	2.031
	4.6967	-17.1																													0.80167	2.03
	4.7	-17.4																													0.80222	2.031
	4.7033	-17.71																													0.80278	2.031
	4.7067	-18.04																													0.80333	2.031
	4.71	-18.38																													0.80389	2.03
	4.7133	-18.73																													0.80444	2.03
	4.7167	-19.1																													0.805	2.03
	4.72	-19.46																													0.80556	2.029
	4.7233	-19.84																													0.80611	2.028
	4.7267	-20.22																													0.80667	2.029
	4.73	-20.6																													0.80722	2.03
	4.7333	-20.97																													0.80778	2.03
	4.7367	-21.35																													0.80833	2.029
	4.74	-21.72																													0.80889	2.03
	4.7433	-22.09																													0.80944	2.031
	4.7467	-22.45																													0.81	2.032
	4.75	-22.8																													0.81056	2.033
	4.7533	-23.15																													0.81111	2.033
	4.7567	-23.48																													0.81167	2.032
	4.76	-23.8																													0.8125	2.03
	4.7633	-24.12																													0.81306	2.032
	4.7667	-24.42																													0.81361	2.032
	4.77	-24.7																													0.81417	2.034
	4.7733	-24.98																													0.81472	2.033
	4.7767	-25.25																													0.81528	2.033
	4.78	-25.5																													0.81583	2.032
	4.7833	-25.75																													0.81639	2.031
	4.7867	-25.98																													0.81694	2.032
	4.79	-26.2																													0.8175	2.032
	4.7933	-26.42																													0.81806	2.033
	4.7967	-26.62																													0.81861	2.034
	4.8	-26.81																													0.81917	2.034
	4.8033	-27																													0.81972	2.032
	4.8067	-27.17																													0.82028	2.03
	4.81	-27.34																													0.82083	2.032
	4.8133	-27.49																													0.82139	2.032
	4.8167	-27.64																													0.82194	2.033
	4.82	-27.77																													0.8225	2.033
	4.8233	-27.9																													0.82306	2.031
	4.8267	-28.02																													0.82389	2.031
	4.83	-28.13																													0.82444	2.033
	4.8333	-28.23																													0.825	2.033
	4.8367	-28.32																													0.82556	2.034
	4.84	-28.4																													0.82611	2.035
	4.8433	-28.47																													0.82667	2.032
	4.8467	-28.54																													0.82722	2.032
	4.85	-28.6																													0.82778	2.033
	4.8533	-28.66																													0.82833	2.034
	4.8567	-28.71																													0.82889	2.034
	4.86	-28.75																													0.82944	2.034
	4.8633	-28.79																													0.83	2.032
	4.8667	-28.83																													0.83056	2.033
	4.87	-28.86																													0.83111	2.034
	4.8733	-28.89																													0.83167	2.034
	4.8767	-28.92																													0.83222	2.034
	4.88	-28.94																													0.83278	2.034
	4.8833	-28.97																													0.83333	2.034
	4.8867	-28.99																													0.83389	2.034
	4.89	-29.01																													0.83444	2.033
	4.8933	-29.03																													0.835	2.032
	4.8967	-29.05																													0.83583	2.033
	4.9	-29.07																													0.83639	2.033
	4.9033	-29.08																													0.83694	2.034
	4.9067	-29.1																													0.8375	2.033
	4.91	-29.11																													0.83806	2.035
	4.9133	-29.12																													0.83861	2.035
	4.9167	-29.13																													0.83917	2.033
	4.92	-29.15																													0.83972	2.034
	4.9233	-29.15																													0.84028	2.034
	4.9267	-29.16																													0.84083	2.035
	4.93	-29.17																													0.84139	2.036
	4.9333	-29.17																													0.84194	2.036
	4.9367	-29.18																													0.8425	2.036
	4.94	-29.19																													0.84306	2.034
	4.9433	-29.19																													0.84361	2.033
	4.9467	-29.2																													0.84417	2.034
	4.95	-29.2																													0.84472	2.035
	4.9533	-29.2																													0.84528	2.036
	4.9567	-29.21																													0.84583	2.035
	4.96	-29.21																													0.84639	2.035
	4.9633	-29.22																													0.84694	2.035
	4.9667	-29.23																													0.84778	2.035
	4.97	-29.24																													0.84833	2.036
	4.9733	-29.25																													0.84889	2.036
	4.9767	-29.25																													0.84944	2.036
	4.98	-29.27																													0.85	2.035
	4.9833	-29.27																													0.85056	2.037
	4.9867	-29.28																													0.85111	2.037
	4.99	-29.29																													0.85167	2.038
	4.9933	-29.3																													0.85222	2.039
	4.9967	-29.3																													0.85278	2.039
	5	-29.3																													0.85333	2.038
	5.0033	-29.3																													0.85389	2.036
	5.0067	-29.3																													0.85444	2.037
	5.01	-29.3																													0.855	2.038
	5.0133	-29.29																													0.85556	2.039
	5.0167	-29.28																													0.85611	2.04
	5.02	-29.27																													0.85667	2.039
	5.0233	-29.27																													0.85722	2.037
	5.0267	-29.25																													0.85778	2.038
	5.03	-29.25																													0.85833	2.039
	5.0333	-29.24																													0.85889	2.04
	5.0367	-29.23																													0.85972	2.039
	5.04	-29.22																													0.86028	2.039
	5.0433	-29.21																													0.86083	2.038
	5.0467	-29.2																													0.86139	2.04
	5.05	-29.2																													0.86194	2.038
	5.0533	-29.19																													0.8625	2.038
	5.0567	-29.18																													0.86306	2.037
	5.06	-29.17																													0.86361	2.037
	5.0633	-29.16																													0.86417	2.038
	5.0667	-29.15																													0.86472	2.04
	5.07	-29.14																													0.86528	2.04
	5.0733	-29.13																													0.86583	2.039
	5.0767	-29.12																													0.86639	2.038
	5.08	-29.12																													0.86694	2.039
	5.0833	-29.11																													0.8675	2.037
	5.0867	-29.1																													0.86806	2.038
	5.09	-29.09																													0.86861	2.038
	5.0933	-29.08																													0.86917	2.04
	5.0967	-29.07																													0.86972	2.038
	5.1	-29.07																													0.87028	2.037
	5.1033	-29.06																													0.87083	2.039
	5.1067	-29.06																													0.87167	2.041
	5.11	-29.05																													0.87222	2.04
	5.1133	-29.05																													0.87278	2.039
	5.1167	-29.05																													0.87333	2.038
	5.12	-29.05																													0.87389	2.037
	5.1233	-29.05																													0.87444	2.037
	5.1267	-29.06																													0.875	2.039
	5.13	-29.06																													0.87556	2.038
	5.1333	-29.07																													0.87611	2.039
	5.1367	-29.08																													0.87667	2.04
	5.14	-29.09																													0.87722	2.039
	5.1433	-29.1																													0.87778	2.04
	5.1467	-29.11																													0.87833	2.039
	5.15	-29.12																													0.87889	2.039
	5.1533	-29.13																													0.87944	2.04
	5.1567	-29.14																													0.88	2.041
	5.16	-29.15																													0.88056	2.04
	5.1633	-29.16																													0.88111	2.039
	5.1667	-29.17																													0.88167	2.04
	5.17	-29.18																													0.88222	2.041
	5.1733	-29.19																													0.88278	2.04
	5.1767	-29.2																													0.88361	2.04
	5.18	-29.2																													0.88417	2.039
	5.1833	-29.22																													0.88472	2.041
	5.1867	-29.22																													0.88528	2.042
	5.19	-29.23																													0.88583	2.043
	5.1933	-29.24																													0.88639	2.043
	5.1967	-29.25																													0.88694	2.042
	5.2	-29.25																													0.8875	2.042
	5.2033	-29.26																													0.88806	2.042
	5.2067	-29.26																													0.88861	2.044
	5.21	-29.26																													0.88917	2.041
	5.2133	-29.26																													0.88972	2.041
	5.2167	-29.25																													0.89028	2.041
	5.22	-29.25																													0.89083	2.042
	5.2233	-29.25																													0.89139	2.042
	5.2267	-29.24																													0.89194	2.042
	5.23	-29.23																													0.8925	2.042
	5.2333	-29.22																													0.89306	2.042
	5.2367	-29.22																													0.89361	2.043
	5.24	-29.21																													0.89417	2.044
	5.2433	-29.2																													0.895	2.044
	5.2467	-29.2																													0.89556	2.043
	5.25	-29.19																													0.89611	2.041
	5.2533	-29.18																													0.89667	2.042
	5.2567	-29.17																													0.89722	2.042
	5.26	-29.17																													0.89778	2.043
	5.2633	-29.16																													0.89833	2.043
	5.2667	-29.15																													0.89889	2.042
	5.27	-29.15																													0.89944	2.041
	5.2733	-29.14																													0.9	2.041
	5.2767	-29.13																													0.90056	2.043
	5.28	-29.13																													0.90111	2.042
	5.2833	-29.12																													0.90167	2.041
	5.2867	-29.12																													0.90222	2.041
	5.29	-29.12																													0.90278	2.042
	5.2933	-29.12																													0.90333	2.043
	5.2967	-29.12																													0.90389	2.044
	5.3	-29.11																													0.90444	2.043
	5.3033	-29.11																													0.905	2.043
	5.3067	-29.11																													0.90556	2.041
	5.31	-29.11																													0.90611	2.041
	5.3133	-29.1																													0.90694	2.043
	5.3167	-29.1																													0.9075	2.044
	5.32	-29.1																													0.90806	2.044
	5.3233	-29.1																													0.90861	2.043
	5.3267	-29.09																													0.90917	2.042
	5.33	-29.08																													0.90972	2.042
	5.3333	-29.08																													0.91028	2.043
	5.3367	-29.07																													0.91083	2.04
	5.34	-29.07																													0.91139	2.04
	5.3433	-29.06																													0.91194	2.043
	5.3467	-29.05																													0.9125	2.044
	5.35	-29.05																													0.91306	2.043
	5.3533	-29.05																													0.91361	2.043
	5.3567	-29.04																													0.91417	2.041
	5.36	-29.03																													0.91472	1.946
	5.3633	-29.03																													0.91528	1.948
	5.3667	-29.03																													0.91583	1.948
	5.37	-29.02																													0.91639	1.944
	5.3733	-29.02																													0.91694	1.932
	5.3767	-29.02																													0.9175	1.919
	5.38	-29.02																													0.91806	1.921
	5.3833	-29.02																													0.91889	1.922
	5.3867	-29.02																													0.91944	1.921
	5.39	-29.03																													0.92	1.924
	5.3933	-29.04																													0.92056	1.925
	5.3967	-29.04																													0.92111	1.926
	5.4	-29.05																													0.92167	1.927
	5.4033	-29.06																													0.92222	1.929
	5.4067	-29.07																													0.92278	1.932
	5.41	-29.07																													0.92333	1.933
	5.4133	-29.08																													0.92389	1.933
	5.4167	-29.09																													0.92444	1.933
	5.42	-29.1																													0.925	1.933
	5.4233	-29.1																													0.92556	1.934
	5.4267	-29.1																													0.92611	1.935
	5.43	-29.11																													0.92667	1.937
	5.4333	-29.11																													0.92722	1.938
	5.4367	-29.11																													0.92778	1.938
	5.44	-29.11																													0.92833	1.939
	5.4433	-29.11																													0.92889	1.94
	5.4467	-29.11																													0.92944	1.94
	5.45	-29.1																													0.93	1.941
	5.4533	-29.1																													0.93083	1.941
	5.4567	-29.09																													0.93139	1.941
	5.46	-29.08																													0.93194	1.943
	5.4633	-29.07																													0.9325	1.944
	5.4667	-29.07																													0.93306	1.942
	5.47	-29.06																													0.93361	1.942
	5.4733	-29.05																													0.93417	1.942
	5.4767	-29.04																													0.93472	1.943
	5.48	-29.03																													0.93528	1.943
	5.4833	-29.02																													0.93583	1.943
	5.4867	-29.01																													0.93639	1.942
	5.49	-29																													0.93694	1.942
	5.4933	-29																													0.9375	1.942
	5.4967	-28.99																													0.93806	1.943
	5.5	-28.98																													0.93861	1.944
	5.5033	-28.97																													0.93917	1.944
	5.5067	-28.97																													0.93972	1.945
	5.51	-28.96																													0.94028	1.945
	5.5133	-28.96																													0.94083	1.945
	5.5167	-28.95																													0.94139	1.945
	5.52	-28.95																													0.94194	1.945
	5.5233	-28.94																													0.94278	1.947
	5.5267	-28.93																													0.94333	1.945
	5.53	-28.93																													0.94389	1.946
	5.5333	-28.92																													0.94444	1.946
	5.5367	-28.92																													0.945	1.947
	5.54	-28.92																													0.94556	1.947
	5.5433	-28.92																													0.94611	1.947
	5.5467	-28.92																													0.94667	1.947
	5.55	-28.92																													0.94722	1.948
	5.5533	-28.93																													0.94778	1.948
	5.5567	-28.93																													0.94833	1.946
	5.56	-28.94																													0.94889	1.947
	5.5633	-28.94																													0.94944	1.947
	5.5667	-28.94																													0.95	1.947
	5.57	-28.94																													0.95056	1.946
	5.5733	-28.94																													0.95111	1.947
	5.5767	-28.94																													0.95167	1.947
	5.58	-28.94																													0.95222	1.946
	5.5833	-28.94																													0.95278	1.947
	5.5867	-28.93																													0.95333	1.947
	5.59	-28.93																													0.95389	1.946
	5.5933	-28.93																													0.95472	1.945
	5.5967	-28.92																													0.95528	1.945
	5.6	-28.92																													0.95583	1.947
	5.6033	-28.92																													0.95639	1.947
	5.6067	-28.92																													0.95694	1.948
	5.61	-28.92																													0.9575	1.948
	5.6133	-28.92																													0.95806	1.948
	5.6167	-28.91																													0.95861	1.947
	5.62	-28.91																													0.95917	1.946
	5.6233	-28.91																													0.95972	1.947
	5.6267	-28.9																													0.96028	1.948
	5.63	-28.9																													0.96083	1.948
	5.6333	-28.9																													0.96139	1.947
	5.6367	-28.89																													0.96194	1.948
	5.64	-28.89																													0.9625	1.947
	5.6433	-28.88																													0.96306	1.946
	5.6467	-28.88																													0.96361	1.947
	5.65	-28.87																													0.96417	1.946
	5.6533	-28.87																													0.96472	1.946
	5.6567	-28.86																													0.96528	1.947
	5.66	-28.86																													0.96611	1.947
	5.6633	-28.85																													0.96667	1.946
	5.6667	-28.85																													0.96722	1.947
	5.67	-28.85																													0.96778	1.947
	5.6733	-28.84																													0.96833	1.947
	5.6767	-28.84																													0.96889	1.947
	5.68	-28.84																													0.96944	1.948
	5.6833	-28.84																													0.97	1.949
	5.6867	-28.84																													0.97056	1.948
	5.69	-28.84																													0.97111	1.948
	5.6933	-28.84																													0.97167	1.948
	5.6967	-28.84																													0.97222	1.949
	5.7	-28.85																													0.97278	1.949
	5.7033	-28.85																													0.97333	1.947
	5.7067	-28.86																													0.97389	1.946
	5.71	-28.86																													0.97444	1.946
	5.7133	-28.87																													0.975	1.947
	5.7167	-28.88																													0.97556	1.949
	5.72	-28.9																													0.97611	1.95
	5.7233	-28.91																													0.97667	1.949
	5.7267	-28.92																													0.97722	1.949
	5.73	-28.93																													0.97806	1.948
	5.7333	-28.94																													0.97861	1.948
	5.7367	-28.95																													0.97917	1.948
	5.74	-28.96																													0.97972	1.948
	5.7433	-28.97																													0.98028	1.949
	5.7467	-28.98																													0.98083	1.948
	5.75	-28.98																													0.98139	1.947
	5.7533	-28.99																													0.98194	1.948
	5.7567	-28.99																													0.9825	1.948
	5.76	-28.99																													0.98306	1.948
	5.7633	-28.99																													0.98361	1.947
	5.7667	-28.99																													0.98417	1.947
	5.77	-28.99																													0.98472	1.947
	5.7733	-28.99																													0.98528	1.946
	5.7767	-28.98																													0.98583	1.945
	5.78	-28.98																													0.98639	1.945
	5.7833	-28.97																													0.98694	1.946
	5.7867	-28.97																													0.9875	1.945
	5.79	-28.97																													0.98806	1.945
	5.7933	-28.96																													0.98861	1.945
	5.7967	-28.95																													0.98917	1.945
	5.8	-28.95																													0.99	1.945
	5.8033	-28.94																													0.99056	1.945
	5.8067	-28.94																													0.99111	1.945
	5.81	-28.93																													0.99167	1.945
	5.8133	-28.92																													0.99222	1.946
	5.8167	-28.92																													0.99278	1.946
	5.82	-28.91																													0.99333	1.945
	5.8233	-28.9																													0.99389	1.945
	5.8267	-28.9																													0.99444	1.946
	5.83	-28.89																													0.995	1.946
	5.8333	-28.88																													0.99556	1.946
	5.8367	-28.87																													0.99611	1.946
	5.84	-28.87																													0.99667	1.947
	5.8433	-28.86																													0.99722	1.947
	5.8467	-28.86																													0.99778	1.948
	5.85	-28.85																													0.99833	1.946
	5.8533	-28.85																													0.99889	1.946
	5.8567	-28.85																													0.99944	1.947
	5.86	-28.85																													1	1.948
	5.8633	-28.85																													1.00056	1.948
	5.8667	-28.85																													1.00111	1.948
	5.87	-28.85																													1.00194	1.948
	5.8733	-28.85																													1.0025	1.948
	5.8767	-28.85																													1.00306	1.949
	5.88	-28.85																													1.00361	1.948
	5.8833	-28.85																													1.00417	1.947
	5.8867	-28.84																													1.00472	1.948
	5.89	-28.84																													1.00528	1.948
	5.8933	-28.83																													1.00583	1.948
	5.8967	-28.82																													1.00639	1.948
	5.9	-28.81																													1.00694	1.949
	5.9033	-28.8																													1.0075	1.948
	5.9067	-28.8																													1.00806	1.949
	5.91	-28.79																													1.00861	1.949
	5.9133	-28.78																													1.00917	1.949
	5.9167	-28.77																													1.00972	1.949
	5.92	-28.77																													1.01028	1.949
	5.9233	-28.77																													1.01083	1.949
	5.9267	-28.77																													1.01139	1.949
	5.93	-28.77																													1.01194	1.949
	5.9333	-28.77																													1.0125	1.948
	5.9367	-28.77																													1.01306	1.948
	5.94	-28.78																													1.01389	1.948
	5.9433	-28.78																													1.01444	1.948
	5.9467	-28.79																													1.015	1.949
	5.95	-28.79																													1.01556	1.948
	5.9533	-28.79																													1.01611	1.948
	5.9567	-28.79																													1.01667	1.949
	5.96	-28.78																													1.01722	1.949
	5.9633	-28.78																													1.01778	1.949
	5.9667	-28.77																													1.01833	1.949
	5.97	-28.76																													1.01889	1.949
	5.9733	-28.75																													1.01944	1.95
	5.9767	-28.73																													1.02	1.95
	5.98	-28.72																													1.02056	1.949
	5.9833	-28.7																													1.02111	1.949
	5.9867	-28.69																													1.02167	1.949
	5.99	-28.67																													1.02222	1.949
	5.9933	-28.65																													1.02278	1.949
	5.9967	-28.63																													1.02333	1.949
	6	-28.62																													1.02389	1.949
	6.0033	-28.6																													1.02444	1.949
	6.0067	-28.58																													1.025	1.951
	6.01	-28.57																													1.02583	1.95
	6.0133	-28.55																													1.02639	1.95
	6.0167	-28.54																													1.02694	1.949
	6.02	-28.53																													1.0275	1.949
	6.0233	-28.52																													1.02806	1.95
	6.0267	-28.52																													1.02861	1.95
	6.03	-28.51																													1.02917	1.95
	6.0333	-28.51																													1.02972	1.949
	6.0367	-28.5																													1.03028	1.949
	6.04	-28.5																													1.03083	1.949
	6.0433	-28.5																													1.03139	1.95
	6.0467	-28.5																													1.03194	1.951
	6.05	-28.5																													1.0325	1.951
	6.0533	-28.5																													1.03306	1.95
	6.0567	-28.5																													1.03361	1.95
	6.06	-28.5																													1.03417	1.95
	6.0633	-28.5																													1.03472	1.951
	6.0667	-28.49																													1.03528	1.95
	6.07	-28.49																													1.03583	1.949
	6.0733	-28.49																													1.03639	1.949
	6.0767	-28.48																													1.03722	1.949
	6.08	-28.48																													1.03778	1.949
	6.0833	-28.47																													1.03833	1.95
	6.0867	-28.47																													1.03889	1.95
	6.09	-28.46																													1.03944	1.951
	6.0933	-28.45																													1.04	1.951
	6.0967	-28.45																													1.04056	1.952
	6.1	-28.44																													1.04111	1.951
	6.1033	-28.43																													1.04167	1.951
	6.1067	-28.43																													1.04222	1.949
	6.11	-28.42																													1.04278	1.949
	6.1133	-28.42																													1.04333	1.95
	6.1167	-28.41																													1.04389	1.95
	6.12	-28.41																													1.04444	1.95
	6.1233	-28.4																													1.045	1.949
	6.1267	-28.4																													1.04556	1.95
	6.13	-28.4																													1.04611	1.95
	6.1333	-28.4																													1.04667	1.951
	6.1367	-28.39																													1.04722	1.948
	6.14	-28.39																													1.04778	1.948
	6.1433	-28.39																													1.04833	1.949
	6.1467	-28.39																													1.04917	1.949
	6.15	-28.39																													1.04972	1.949
	6.1533	-28.39																													1.05028	1.949
	6.1567	-28.39																													1.05083	1.949
	6.16	-28.39																													1.05139	1.949
	6.1633	-28.38																													1.05194	1.949
	6.1667	-28.38																													1.0525	1.948
	6.17	-28.38																													1.05306	1.949
	6.1733	-28.38																													1.05361	1.95
	6.1767	-28.38																													1.05417	1.949
	6.18	-28.37																													1.05472	1.949
	6.1833	-28.37																													1.05528	1.948
	6.1867	-28.37																													1.05583	1.948
	6.19	-28.36																													1.05639	1.948
	6.1933	-28.35																													1.05694	1.948
	6.1967	-28.34																													1.0575	1.948
	6.2	-28.33																													1.05806	1.949
	6.2033	-28.32																													1.05861	1.95
	6.2067	-28.31																													1.05917	1.949
	6.21	-28.3																													1.05972	1.95
	6.2133	-28.29																													1.06028	1.95
	6.2167	-28.27																													1.06111	1.949
	6.22	-28.26																													1.06167	1.948
	6.2233	-28.25																													1.06222	1.949
	6.2267	-28.24																													1.06278	1.949
	6.23	-28.23																													1.06333	1.951
	6.2333	-28.22																													1.06389	1.952
	6.2367	-28.2																													1.06444	1.952
	6.24	-28.19																													1.065	1.952
	6.2433	-28.18																													1.06556	1.952
	6.2467	-28.17																													1.06611	1.949
	6.25	-28.15																													1.06667	1.949
	6.2533	-28.14																													1.06722	1.95
	6.2567	-28.13																													1.06778	1.949
	6.26	-28.12																													1.06833	1.949
	6.2633	-28.12																													1.06889	1.949
	6.2667	-28.11																													1.06944	1.949
	6.27	-28.1																													1.07	1.949
	6.2733	-28.1																													1.07056	1.95
	6.2767	-28.09																													1.07111	1.949
	6.28	-28.08																													1.07167	1.95
	6.2833	-28.08																													1.07222	1.951
	6.2867	-28.07																													1.07306	1.951
	6.29	-28.06																													1.07361	1.951
	6.2933	-28.05																													1.07417	1.951
	6.2967	-28.04																													1.07472	1.95
	6.3	-28.03																													1.07528	1.95
	6.3033	-28.02																													1.07583	1.951
	6.3067	-28																													1.07639	1.951
	6.31	-27.99																													1.07694	1.95
	6.3133	-27.98																													1.0775	1.949
	6.3167	-27.97																													1.07806	1.95
	6.32	-27.95																													1.07861	1.951
	6.3233	-27.94																													1.07917	1.951
	6.3267	-27.93																													1.07972	1.951
	6.33	-27.92																													1.08028	1.951
	6.3333	-27.91																													1.08083	1.951
	6.3367	-27.89																													1.08139	1.951
	6.34	-27.88																													1.08194	1.95
	6.3433	-27.87																													1.0825	1.951
	6.3467	-27.85																													1.08306	1.951
	6.35	-27.84																													1.08361	1.952
	6.3533	-27.82																													1.08417	1.951
	6.3567	-27.81																													1.085	1.951
	6.36	-27.79																													1.08556	1.951
	6.3633	-27.78																													1.08611	1.95
	6.3667	-27.76																													1.08667	1.95
	6.37	-27.75																													1.08722	1.951
	6.3733	-27.73																													1.08778	1.949
	6.3767	-27.72																													1.08833	1.949
	6.38	-27.7																													1.08889	1.95
	6.3833	-27.69																													1.08944	1.951
	6.3867	-27.67																													1.09	1.95
	6.39	-27.67																													1.09056	1.95
	6.3933	-27.65																													1.09111	1.951
	6.3967	-27.65																													1.09167	1.951
	6.4	-27.64																													1.09222	1.952
	6.4033	-27.64																													1.09278	1.952
	6.4067	-27.63																													1.09333	1.952
	6.41	-27.63																													1.09389	1.953
	6.4133	-27.63																													1.09444	1.953
	6.4167	-27.62																													1.095	1.953
	6.42	-27.62																													1.09556	1.953
	6.4233	-27.62																													1.09611	1.951
	6.4267	-27.62																													1.09694	1.95
	6.43	-27.62																													1.0975	1.95
	6.4333	-27.62																													1.09806	1.95
	6.4367	-27.61																													1.09861	1.951
	6.44	-27.6																													1.09917	1.951
	6.4433	-27.6																													1.09972	1.952
	6.4467	-27.6																													1.10028	1.95
	6.45	-27.59																													1.10083	1.951
	6.4533	-27.58																													1.10139	1.95
	6.4567	-27.57																													1.10194	1.951
	6.46	-27.57																													1.1025	1.952
	6.4633	-27.56																													1.10306	1.951
	6.4667	-27.55																													1.10361	1.952
	6.47	-27.54																													1.10417	1.953
	6.4733	-27.53																													1.10472	1.953
	6.4767	-27.52																													1.10528	1.954
	6.48	-27.51																													1.10583	1.953
	6.4833	-27.5																													1.10639	1.952
	6.4867	-27.49																													1.10694	1.951
	6.49	-27.48																													1.1075	1.951
	6.4933	-27.48																													1.10833	1.951
	6.4967	-27.48																													1.10889	1.951
	6.5	-27.48																													1.10944	1.951
	6.5033	-27.48																													1.11	1.951
	6.5067	-27.48																													1.11056	1.951
	6.51	-27.48																													1.11111	1.951
	6.5133	-27.48																													1.11167	1.952
	6.5167	-27.48																													1.11222	1.953
	6.52	-27.48																													1.11278	1.952
	6.5233	-27.48																													1.11333	1.952
	6.5267	-27.48																													1.11389	1.953
	6.53	-27.48																													1.11444	1.954
	6.5333	-27.48																													1.115	1.952
	6.5367	-27.48																													1.11556	1.951
	6.54	-27.48																													1.11611	1.953
	6.5433	-27.48																													1.11667	1.953
	6.5467	-27.48																													1.11722	1.955
	6.55	-27.48																													1.11778	1.954
	6.5533	-27.48																													1.11833	1.953
	6.5567	-27.48																													1.11889	1.952
	6.56	-27.48																													1.11944	1.952
	6.5633	-27.48																													1.12028	1.952
	6.5667	-27.48																													1.12083	1.954
	6.57	-27.48																													1.12139	1.953
	6.5733	-27.48																													1.12194	1.953
	6.5767	-27.48																													1.1225	1.954
	6.58	-27.48																													1.12306	1.955
	6.5833	-27.48																													1.12361	1.954
	6.5867	-27.48																													1.12417	1.955
	6.59	-27.48																													1.12472	1.955
	6.5933	-27.48																													1.12528	1.955
	6.5967	-27.48																													1.12583	1.954
	6.6	-27.48																													1.12639	1.953
	6.6033	-27.48																													1.12694	1.953
	6.6067	-27.48																													1.1275	1.954
	6.61	-27.48																													1.12806	1.954
	6.6133	-27.48																													1.12861	1.953
	6.6167	-27.48																													1.12917	1.953
	6.62	-27.48																													1.12972	1.953
	6.6233	-27.48																													1.13028	1.953
	6.6267	-27.48																													1.13083	1.953
	6.63	-27.48																													1.13139	1.954
	6.6333	-27.48																													1.13222	1.954
	6.6367	-27.48																													1.13278	1.953
	6.64	-27.48																													1.13333	1.952
	6.6433	-27.48																													1.13389	1.952
	6.6467	-27.48																													1.13444	1.953
	6.65	-27.48																													1.135	1.951
	6.6533	-27.48																													1.13556	1.951
	6.6567	-27.48																													1.13611	1.952
	6.66	-27.48																													1.13667	1.953
[truncated: 384,719+ more rows]

## Sheet: Figure 4
Figure 4a							Figure 4b					Figure 4c					Figure 4d				Figure 4e				Figure 4f						Figure 4g
														NaOH & Cl2 production cost ($ kg-1)													Production cost fluctuation						Ti-MOF-membrane-free FNPV (MD)
	Potential (V)	FE Cl2 separation	FE Cl2 dissolution	Current density (A cm-2)				Active chlorine yield rate (mmol h-1 cm-1)	Current density (A cm-2)				Potential (V)	Ti-MOF-membrane-free	Ti-MOF-membrane				Production cost (MD/year)				Production cost (MD/year)				+25%	-25%				Current density (A cm-2)	year 0	1	2	3	4	5	6	7	8	9	10	11	12	13	14	15	16
	1.8	86.96	13.04	0.18				15.391	1				1.8	0.45885	0.60448			Electrolysis	3.2832			Electrolysis	3.2832			Equipment	0.36265	0.35644				1.14A	-11.5839	-5.46999	-0.05827	5.07875	9.95413	14.5803	18.9693	23.1322	27.0799	30.8225	34.37	37.7315	40.9159	43.9317	46.7869	49.4891	52.0457
	2	79	17.39	0.339				1.80028	0.1				2	0.43698	0.51446			Production	1.43733			Production	1.43733			Labor	0.36414	0.35495				0.7 A	-11.5839	-8.04021	-5.07632	-2.27057	0.38456	2.89625	5.27133	7.5163	9.63736	11.6404	13.5311	15.3147	16.9964	18.581	20.0731	21.4772	22.7974
	2.2	74	10.9	0.696				5.31689	0.3				2.2	0.38241	0.42488			Separation	5.02416			Separation	5.02416			Electrolysis	0.3778	0.34129				0.34 A	-11.5839	-9.94976	-8.80448	-7.73075	-6.72516	-5.78446	-4.90556	-4.08552	-3.32154	-2.61094	-1.95119	-1.33986	-0.77465	-0.25336	0.2261	0.66572	1.0674
	2.4	70.4	17.6	1.14				3.65653	0.2				2.4	0.35954	0.38562			Raw material	6.46561			Raw material	6.46561			Separation	0.38748	0.33161				0.18 A	-11.5839	-10.5895	-10.0536	-9.56012	-9.10718	-8.69282	-8.3152	-7.97256	-7.66325	-7.38568	-7.13832	-6.91976	-6.72861	-6.56357	-6.42339	-6.3069	-6.21296
								0.29849	0.02													Membrane	1.17249			Raw materials	0.39553	0.32356
								4.66394	0.25
								4.19754	0.25
								0.91133	0.05																						Figure 4h
								18.6128	1.139																								Ti-MOF-membrane FNPV (MD)
								18.2826	1																							Current density (A cm-2)	year 0	1	2	3	4	5	6	7	8	9	10	11	12	13	14	15	16
								18.5625	1																							1.14A	-11.5839	-6.30748	-1.69337	2.68401	6.83593	10.7731	14.5059	18.0438	21.3963	24.5721	27.5797	30.4271	33.1219	35.6713	38.0823	40.3616	42.5152
																																0.7 A	-11.5839	-8.8777	-6.71143	-4.66532	-2.73364	-0.91096	0.80792	2.42794	3.95381	5.39001	6.74082	8.0103	9.20231	10.3206	11.3686	12.3496	13.267
																																0.34 A	-11.5839	-10.7873	-10.4396	-10.1255	-9.84336	-9.59167	-9.36897	-9.17388	-9.00509	-8.86134	-8.74145	-8.64427	-8.56872	-8.51378	-8.47847	-8.46184	-8.46301
																																0.18 A	-11.5839	-11.427	-11.6887	-11.9549	-12.2254	-12.5	-12.7786	-13.0609	-13.3468	-13.6361	-13.9286	-14.2242	-14.5227	-14.824	-15.128	-15.4345	-15.7434
[truncated: 8 more columns]

## Sheet: Figure 5
Figure 5a																Figure 5b						Figure 5d										Figure 5e				Figure 5g												Figure 5h
		OCP		1 V		1.2 V		1.4 V		1.6 V		1.8 V		2.0 V				Intensity(a.u.)																			Ti-MOF-*Cl				Ti-MOF-*Ocl
	Raman shift (cm-2)	Intensity(a.u.)	Raman shift (cm-2)	Intensity(a.u.)	Raman shift (cm-2)	Intensity(a.u.)	Raman shift (cm-2)	Intensity(a.u.)	Raman shift (cm-2)	Intensity(a.u.)	Raman shift (cm-2)	Intensity(a.u.)	Raman shift (cm-2)	Intensity(a.u.)			Order	Mean value	Standard deviation					Pressure (10-3 Pa) with Carrier gas speed (mL min-1)									Reaction coordinate	Free energy (eV)				Ti d		Cl p		Ti d		O p		Cl p
	3998.62	255.997	3998.62	296.049	3998.62	360.141	3998.62	514.822	3998.62	360.141	3998.62	364.677	3998.62	757.348			1	36.2938	11.116				Site (cm)	1	10	20	30	40	60	80			1	0			Binding energy (eV)	Intensity (a.u.)	Binding energy (eV)	Intensity (a.u.)	Binding energy (eV)	Intensity (a.u.)	Binding energy (eV)	Intensity (a.u.)	Binding energy (eV)	Intensity (a.u.)			pH
	3997.47	127.072	3997.47	236.191	3997.47	292.458	3997.47	387.6	3997.47	292.458	3997.47	-91.8011	3997.47	858.848			2	60.2326	6.82489				0	-0.13046	-2.2169	-6.03772	-11.1149	-16.9217	-28.5336	-38.5529			2	0			-24.0715	0	-24.0715	0	-24.0883	0	-24.0883	0	-24.0883	0			0
	3996.32	122.897	3996.32	125.313	3996.32	411.758	3996.32	346.237	3996.32	411.758	3996.32	68.2424	3996.32	891.787			3	66.4639	13.1751				0.00247	-0.13045	-2.21688	-6.03779	-11.115	-16.922	-28.5339	-38.5532			3	0.36337			-24.0619	0	-24.0619	0	-24.0787	0	-24.0787	0	-24.0787	0			1
	3995.17	231.203	3995.17	476.825	3995.17	68.5957	3995.17	652.597	3995.17	68.5957	3995.17	94.8541	3995.17	676.834			4	109.367	21.357				0.00494	-0.13045	-2.21687	-6.03786	-11.1151	-16.9222	-28.5342	-38.5536			4	0.36337			-24.0511	0	-24.0511	0	-24.0679	0	-24.0679	0	-24.0679	0			2
	3994.01	0	3994.01	228.355	3994.01	371.168	3994.01	704.461	3994.01	371.168	3994.01	-61.7482	3994.01	503.615			5	161.876	20.7192				0.00741	-0.13044	-2.21686	-6.03793	-11.1153	-16.9224	-28.5345	-38.554			5	0			-24.0415	0	-24.0415	0	-24.0583	0	-24.0583	0	-24.0583	0			3
	3992.86	97.8691	3992.86	288.057	3992.86	492.481	3992.86	425.253	3992.86	492.481	3992.86	6.37927	3992.86	842.682			6	244.904	28.1043				0.00988	-0.13043	-2.21685	-6.03801	-11.1154	-16.9226	-28.5348	-38.5544			6	0			-24.032	0	-24.032	0	-24.0488	0	-24.0488	0	-24.0488	0			4
	3991.71	0	3991.71	0	3991.71	501.342	3991.71	477.021	3991.71	501.342	3991.71	347.125	3991.71	704.885			7	276.481	19.0182				0.01235	-0.13042	-2.21684	-6.03808	-11.1156	-16.9228	-28.5351	-38.5548							-24.0211	0	-24.0211	0	-24.0379	0	-24.0379	0	-24.0379	0			5
	3990.56	120.114	3990.56	373.871	3990.56	385.303	3990.56	332.965	3990.56	385.303	3990.56	102.812	3990.56	700.35									0.01481	-0.13039	-2.21601	-6.03636	-11.1135	-16.9204	-28.5325	-38.552							-24.0102	0	-24.0102	0	-24.027	0	-24.027	0	-24.027	0			6
	3989.4	231.867	3989.4	410.422	3989.4	167.352	3989.4	559.092	3989.4	167.352	3989.4	306.069	3989.4	831.086									0.01728	-0.13036	-2.21519	-6.03464	-11.1113	-16.918	-28.5298	-38.5493							-24.0007	0	-24.0007	0	-24.0175	0	-24.0175	0	-24.0175	0			7
	3988.25	145.917	3988.25	197.184	3988.25	215.809	3988.25	325.336	3988.25	215.809	3988.25	196.945	3988.25	741.221									0.01975	-0.13033	-2.21436	-6.03292	-11.1091	-16.9156	-28.5272	-38.5465							-23.9912	0	-23.9912	0	-24.008	0	-24.008	0	-24.008	0			8
	3987.1	47.5283	3987.1	406.266	3987.1	310.03	3987.1	0	3987.1	310.03	3987.1	339.495	3987.1	235.33									0.02222	-0.1303	-2.21353	-6.0312	-11.107	-16.9132	-28.5245	-38.5437							-23.9803	0	-23.9803	0	-23.9971	0	-23.9971	0	-23.9971	0			9
	3985.94	86.4429	3985.94	294.896	3985.94	348.051	3985.94	344.207	3985.94	348.051	3985.94	230.414	3985.94	694.701									0.02469	-0.13027	-2.2127	-6.02948	-11.1048	-16.9108	-28.5219	-38.541							-23.9694	0	-23.9694	0	-23.9862	0	-23.9862	0	-23.9862	0			10
	3984.79	277.159	3984.79	195.958	3984.79	390.229	3984.79	0	3984.79	390.229	3984.79	17.1736	3984.79	592.434									0.02716	-0.13026	-2.21184	-6.02743	-11.1021	-16.9077	-28.5182	-38.537							-23.9599	0	-23.9599	0	-23.9767	0	-23.9767	0	-23.9767	0			11
	3983.63	0	3983.63	211.359	3983.63	476.057	3983.63	311.692	3983.63	476.057	3983.63	167.93	3983.63	704.354									0.02963	-0.13025	-2.21098	-6.02538	-11.0993	-16.9045	-28.5145	-38.533							-23.949	0	-23.949	0	-23.9658	0	-23.9658	0	-23.9658	0			12
	3982.48	286.176	3982.48	116.491	3982.48	530.682	3982.48	82.6996	3982.48	530.682	3982.48	100.158	3982.48	614.592									0.0321	-0.13024	-2.21011	-6.02333	-11.0966	-16.9013	-28.5108	-38.529							-23.9395	0	-23.9395	0	-23.9563	0	-23.9563	0	-23.9563	0			13
	3981.32	58.8833	3981.32	512.101	3981.32	134.275	3981.32	169.545	3981.32	134.275	3981.32	22.0796	3981.32	607.998									0.03457	-0.13022	-2.20925	-6.02127	-11.0939	-16.8982	-28.5071	-38.525							-23.93	0	-23.93	0	-23.9468	0	-23.9468	0	-23.9468	0			14
	3980.17	0	3980.17	267.453	3980.17	74.6641	3980.17	358.086	3980.17	74.6641	3980.17	120.46	3980.17	618.027									0.03704	-0.13021	-2.20838	-6.01922	-11.0912	-16.895	-28.5034	-38.521							-23.9191	0	-23.9191	0	-23.9359	0	-23.9359	0	-23.9359	0
	3979.01	63.9634	3979.01	371.893	3979.01	278.932	3979.01	0	3979.01	278.932	3979.01	299.898	3979.01	848.281									0.03951	-0.13022	-2.20758	-6.01707	-11.0882	-16.8915	-28.4992	-38.5163							-23.9082	0	-23.9082	0	-23.925	0	-23.925	0	-23.925	0
	3977.86	271.237	3977.86	353.635	3977.86	379.268	3977.86	472.688	3977.86	379.268	3977.86	223.564	3977.86	849.955									0.04198	-0.13023	-2.20678	-6.01492	-11.0852	-16.888	-28.4949	-38.5116							-23.8987	0	-23.8987	0	-23.9155	0	-23.9155	0	-23.9155	0
	3976.7	79.6821	3976.7	208.645	3976.7	120.275	3976.7	164.297	3976.7	120.275	3976.7	85.0237	3976.7	704.172									0.04444	-0.13024	-2.20597	-6.01278	-11.0822	-16.8844	-28.4907	-38.5069							-23.8892	0	-23.8892	0	-23.906	0	-23.906	0	-23.906	0
	3975.55	131.161	3975.55	370.947	3975.55	405.422	3975.55	252.413	3975.55	405.422	3975.55	70.9083	3975.55	649.805									0.04691	-0.13024	-2.20517	-6.01063	-11.0792	-16.8809	-28.4864	-38.5022							-23.8783	0	-23.8783	0	-23.8951	0	-23.8951	0	-23.8951	0
	3974.39	207.526	3974.39	402.328	3974.39	156.908	3974.39	0	3974.39	156.908	3974.39	237.495	3974.39	591.305									0.04938	-0.13025	-2.20437	-6.00848	-11.0762	-16.8773	-28.4822	-38.4975							-23.8674	0	-23.8674	0	-23.8842	0	-23.8842	0	-23.8842	0
	3973.24	82.5352	3973.24	381.74	3973.24	190.791	3973.24	88.9105	3973.24	190.791	3973.24	102.829	3973.24	578.49									0.05185	-0.13029	-2.20389	-6.0068	-11.0737	-16.8743	-28.4783	-38.493							-23.8579	0	-23.8579	0	-23.8747	0	-23.8747	0	-23.8747	0
	3972.08	297.955	3972.08	0	3972.08	187.32	3972.08	225.427	3972.08	187.32	3972.08	296.161	3972.08	644.543									0.05432	-0.13032	-2.20341	-6.00513	-11.0712	-16.8712	-28.4744	-38.4886							-23.847	0	-23.847	0	-23.8638	0	-23.8638	0	-23.8638	0
	3970.92	79.6304	3970.92	390.143	3970.92	304.19	3970.92	216.528	3970.92	304.19	3970.92	55.7092	3970.92	285.213									0.05679	-0.13036	-2.20294	-6.00345	-11.0687	-16.8681	-28.4705	-38.4842							-23.8375	0	-23.8375	0	-23.8543	0	-23.8543	0	-23.8543	0
	3969.76	89.6001	3969.76	147.346	3969.76	435.549	3969.76	116.248	3969.76	435.549	3969.76	89.1083	3969.76	919.717									0.05926	-0.13039	-2.20246	-6.00178	-11.0662	-16.865	-28.4667	-38.4797							-23.8279	0	-23.8279	0	-23.8434	0	-23.8434	0	-23.8434	0
	3968.61	0	3968.61	313.17	3968.61	143.725	3968.61	150.69	3968.61	143.725	3968.61	470.769	3968.61	917.219									0.06173	-0.13042	-2.20198	-6.00011	-11.0637	-16.8619	-28.4628	-38.4753							-23.817	0	-23.817	0	-23.8339	0	-23.8339	0	-23.8339	0
	3967.45	153.458	3967.45	292.233	3967.45	86.3691	3967.45	139.414	3967.45	86.3691	3967.45	134.799	3967.45	358.953									0.0642	-0.13048	-2.20183	-5.99897	-11.0618	-16.8594	-28.4595	-38.4714							-23.8061	0	-23.8061	0	-23.823	0	-23.823	0	-23.823	0
	3966.29	261.242	3966.29	592.606	3966.29	0	3966.29	188.157	3966.29	0	3966.29	194.91	3966.29	321.313									0.06667	-0.13054	-2.20169	-5.99783	-11.0599	-16.8569	-28.4561	-38.4674							-23.7966	0	-23.7966	0	-23.8134	0	-23.8134	0	-23.8134	0
	3965.14	238.389	3965.14	372.479	3965.14	181.084	3965.14	106.161	3965.14	181.084	3965.14	250.677	3965.14	934.607									0.06914	-0.13059	-2.20154	-5.99669	-11.0579	-16.8544	-28.4528	-38.4635							-23.7871	0	-23.7871	0	-23.8039	0	-23.8039	0	-23.8039	0
	3963.98	0	3963.98	291.232	3963.98	471.963	3963.98	206.497	3963.98	471.963	3963.98	177.945	3963.98	204.619									0.0716	-0.13065	-2.20139	-5.99555	-11.056	-16.8519	-28.4495	-38.4596							-23.7762	0	-23.7762	0	-23.7917	0	-23.7917	0	-23.7917	0
	3962.82	330.31	3962.82	153.996	3962.82	255.038	3962.82	0	3962.82	255.038	3962.82	-60.6028	3962.82	463.355									0.07407	-0.1307	-2.20124	-5.99441	-11.0541	-16.8494	-28.4461	-38.4556							-23.7653	0	-23.7653	0	-23.7821	0	-23.7821	0	-23.7821	0
	3961.66	159.108	3961.66	335.809	3961.66	554.089	3961.66	606.931	3961.66	554.089	3961.66	297.566	3961.66	417.432									0.07654	-0.13078	-2.2015	-5.99396	-11.0529	-16.8478	-28.4436	-38.4525							-23.7558	0	-23.7558	0	-23.7726	0	-23.7726	0	-23.7726	0
	3960.5	54.2607	3960.5	299.982	3960.5	372.461	3960.5	264.806	3960.5	372.461	3960.5	46.516	3960.5	294.885									0.07901	-0.13086	-2.20176	-5.99351	-11.0518	-16.8461	-28.4411	-38.4493							-23.7449	0	-23.7449	0	-23.7617	0	-23.7617	0	-23.7617	0
	3959.34	139.99	3959.34	224.745	3959.34	528.481	3959.34	314.134	3959.34	528.481	3959.34	114.439	3959.34	739.855									0.08148	-0.13094	-2.20201	-5.99306	-11.0506	-16.8443	-28.4385	-38.4461							-23.7354	0	-23.7354	0	-23.7522	0	-23.7522	0	-23.7522	0
	3958.18	57.9648	3958.18	257.158	3958.18	543.649	3958.18	508.299	3958.18	543.649	3958.18	62.1698	3958.18	493.049									0.08395	-0.13102	-2.20227	-5.99261	-11.0495	-16.8426	-28.436	-38.443							-23.7259	0	-23.7259	0	-23.7413	0	-23.7413	0	-23.7413	0
	3957.03	58.7822	3957.03	297.772	3957.03	355.922	3957.03	472.473	3957.03	355.922	3957.03	100.815	3957.03	484.418									0.08642	-0.1311	-2.20253	-5.99216	-11.0483	-16.841	-28.4335	-38.4398							-23.715	0	-23.715	0	-23.7318	0	-23.7318	0	-23.7318	0
	3955.87	86.5122	3955.87	195.484	3955.87	114.457	3955.87	455.209	3955.87	114.457	3955.87	189.171	3955.87	539.959									0.08889	-0.13119	-2.20304	-5.99213	-11.0476	-16.8397	-28.4313	-38.4369							-23.7041	0	-23.7041	0	-23.7209	0	-23.7209	0	-23.7209	0
	3954.71	217.707	3954.71	329.078	3954.71	255.946	3954.71	402.663	3954.71	255.946	3954.71	91.1735	3954.71	616.172									0.09136	-0.13128	-2.20356	-5.99211	-11.0469	-16.8384	-28.4292	-38.4341							-23.6946	0	-23.6946	0	-23.7114	0	-23.7114	0	-23.7114	0
	3953.55	123.318	3953.55	359.121	3953.55	366.356	3953.55	60.3621	3953.55	366.356	3953.55	255.927	3953.55	696.496									0.09383	-0.13137	-2.20407	-5.99208	-11.0462	-16.8372	-28.427	-38.4312							-23.6851	0	-23.6851	0	-23.7019	0	-23.7019	0	-23.7019	0
	3952.39	0	3952.39	194.604	3952.39	255.37	3952.39	253.905	3952.39	255.37	3952.39	108.158	3952.39	590.598									0.0963	-0.13146	-2.20459	-5.99205	-11.0455	-16.8359	-28.4248	-38.4284							-23.6742	0	-23.6742	0	-23.691	0	-23.691	0	-23.691	0
	3951.23	219.929	3951.23	245.207	3951.23	181.656	3951.23	217.689	3951.23	181.656	3951.23	150.67	3951.23	486.809									0.09877	-0.13156	-2.2051	-5.99203	-11.0448	-16.8346	-28.4227	-38.4255							-23.6633	0	-23.6633	0	-23.6801	0	-23.6801	0	-23.6801	0
	3950.07	59.2622	3950.07	450.82	3950.07	442.995	3950.07	475.052	3950.07	442.995	3950.07	62.8055	3950.07	447.164									0.10123	-0.13167	-2.20619	-5.99311	-11.0454	-16.8348	-28.422	-38.4241							-23.6538	0	-23.6538	0	-23.6706	0	-23.6706	0	-23.6706	0
	3948.9	47.5356	3948.9	358.564	3948.9	445.793	3948.9	163.641	3948.9	445.793	3948.9	154.901	3948.9	359.979									0.1037	-0.13178	-2.20728	-5.9942	-11.046	-16.8349	-28.4213	-38.4227							-23.6442	0	-23.6442	0	-23.6597	0	-23.6597	0	-23.6597	0
	3947.74	207.399	3947.74	363.437	3947.74	0	3947.74	292.567	3947.74	0	3947.74	2.83435	3947.74	874.398									0.10617	-0.13189	-2.20837	-5.99528	-11.0466	-16.835	-28.4206	-38.4213							-23.6334	0	-23.6334	0	-23.6502	0	-23.6502	0	-23.6502	0
	3946.58	69.5747	3946.58	202.89	3946.58	408.706	3946.58	514.364	3946.58	408.706	3946.58	280.672	3946.58	309.715									0.10864	-0.132	-2.20945	-5.99637	-11.0473	-16.8352	-28.42	-38.42							-23.6238	0	-23.6238	0	-23.6393	0	-23.6393	0	-23.6393	0
	3945.42	0	3945.42	534.163	3945.42	350.233	3945.42	430.149	3945.42	350.233	3945.42	221.507	3945.42	528.443									0.11111	-0.13212	-2.21054	-5.99745	-11.0479	-16.8353	-28.4193	-38.4186							-23.613	0	-23.613	0	-23.6298	0	-23.6298	0	-23.6298	0
	3944.26	240.684	3944.26	480.957	3944.26	269.059	3944.26	525.626	3944.26	269.059	3944.26	257.334	3944.26	757.42									0.11358	-0.13224	-2.21181	-5.99884	-11.0488	-16.8357	-28.4188	-38.4173							-23.6021	0	-23.6021	0	-23.6189	0	-23.6189	0	-23.6189	0
	3943.1	208.615	3943.1	425.64	3943.1	328.387	3943.1	550.753	3943.1	328.387	3943.1	156.725	3943.1	560.77									0.11605	-0.13235	-2.21309	-6.00023	-11.0497	-16.8361	-28.4183	-38.416							-23.5925	0	-23.5925	0	-23.6093	0	-23.6093	0	-23.6093	0
	3941.94	186.887	3941.94	302.123	3941.94	447.59	3941.94	98.6862	3941.94	447.59	3941.94	289.473	3941.94	605.838									0.11852	-0.13247	-2.21436	-6.00161	-11.0506	-16.8365	-28.4178	-38.4148							-23.583	0	-23.583	0	-23.5985	0	-23.5985	0	-23.5985	0
	3940.77	86.7036	3940.77	360.317	3940.77	329.28	3940.77	561.49	3940.77	329.28	3940.77	145.511	3940.77	442.328									0.12099	-0.13259	-2.21563	-6.003	-11.0515	-16.8369	-28.4173	-38.4135							-23.5721	0	-23.5721	0	-23.5889	0	-23.5889	0	-23.5889	0
	3939.61	248.772	3939.61	247.06	3939.61	454.641	3939.61	320.007	3939.61	454.641	3939.61	28.2454	3939.61	629.855									0.12346	-0.13271	-2.2169	-6.00438	-11.0524	-16.8373	-28.4168	-38.4122							-23.5613	0	-23.5613	0	-23.5781	0	-23.5781	0	-23.5781	0
	3938.45	0	3938.45	433.083	3938.45	513.897	3938.45	390.221	3938.45	513.897	3938.45	127.717	3938.45	284.752									0.12593	-0.13284	-2.21857	-6.00659	-11.0542	-16.8387	-28.4173	-38.412							-23.5517	0	-23.5517	0	-23.5685	0	-23.5685	0	-23.5685	0
	3937.29	113.911	3937.29	519.926	3937.29	335.799	3937.29	788.476	3937.29	335.799	3937.29	231.2	3937.29	536.217									0.1284	-0.13296	-2.22024	-6.00879	-11.0561	-16.8401	-28.4178	-38.4117							-23.5422	0	-23.5422	0	-23.5576	0	-23.5576	0	-23.5576	0
	3936.12	300.004	3936.12	396.2	3936.12	467.282	3936.12	495.262	3936.12	467.282	3936.12	316.104	3936.12	185.066									0.13086	-0.13309	-2.22191	-6.011	-11.058	-16.8415	-28.4183	-38.4114							-23.5313	0	-23.5313	0	-23.5468	0	-23.5468	0	-23.5468	0
	3934.96	155.939	3934.96	64.0932	3934.96	425.422	3934.96	598.169	3934.96	425.422	3934.96	285.279	3934.96	419.949									0.13333	-0.13322	-2.22359	-6.0132	-11.0598	-16.8429	-28.4188	-38.4111							-23.5204	0	-23.5204	0	-23.5372	0	-23.5372	0	-23.5372	0
	3933.79	325.468	3933.79	344.657	3933.79	519.719	3933.79	688.597	3933.79	519.719	3933.79	295.74	3933.79	304.094									0.1358	-0.13335	-2.22526	-6.01541	-11.0617	-16.8443	-28.4194	-38.4108							-23.5109	0	-23.5109	0	-23.5277	0	-23.5277	0	-23.5277	0
	3932.63	105.153	3932.63	218.789	3932.63	298.448	3932.63	661.348	3932.63	298.448	3932.63	70.9344	3932.63	549.18									0.13827	-0.13348	-2.22717	-6.0181	-11.0641	-16.8463	-28.4203	-38.411							-23.5	0	-23.5	0	-23.5168	0	-23.5168	0	-23.5168	0
	3931.47	214.837	3931.47	187.753	3931.47	594.803	3931.47	353.612	3931.47	594.803	3931.47	134.801	3931.47	443.65									0.14074	-0.13361	-2.22908	-6.02078	-11.0665	-16.8482	-28.4214	-38.4111							-23.4905	0	-23.4905	0	-23.5073	0	-23.5073	0	-23.5073	0
	3930.3	384.267	3930.3	461.766	3930.3	443.7	3930.3	295.37	3930.3	443.7	3930.3	244.036	3930.3	812.309									0.14321	-0.13374	-2.23099	-6.02347	-11.0689	-16.8501	-28.4224	-38.4112							-23.481	0	-23.481	0	-23.4964	0	-23.4964	0	-23.4964	0
	3929.14	314.551	3929.14	352.269	3929.14	265.862	3929.14	696.701	3929.14	265.862	3929.14	99.5242	3929.14	710.891									0.14568	-0.13387	-2.2329	-6.02616	-11.0713	-16.8521	-28.4233	-38.4114							-23.4701	0	-23.4701	0	-23.4869	0	-23.4869	0	-23.4869	0
	3927.97	420.022	3927.97	490.023	3927.97	246.766	3927.97	215.809	3927.97	246.766	3927.97	272.478	3927.97	568.295									0.14815	-0.134	-2.23481	-6.02885	-11.0737	-16.854	-28.4243	-38.4115							-23.4592	0	-23.4592	0	-23.476	0	-23.476	0	-23.476	0
	3926.81	234.95	3926.81	539.076	3926.81	207.079	3926.81	474.687	3926.81	207.079	3926.81	276.224	3926.81	685.357									0.15062	-0.13413	-2.23701	-6.0322	-11.0769	-16.8568	-28.4261	-38.4124							-23.4497	0	-23.4497	0	-23.4665	0	-23.4665	0	-23.4665	0
	3925.64	239.469	3925.64	324.379	3925.64	266.288	3925.64	618.045	3925.64	266.288	3925.64	240.868	3925.64	268.838									0.15309	-0.13426	-2.23921	-6.03554	-11.08	-16.8595	-28.4279	-38.4133							-23.4402	0	-23.4402	0	-23.457	0	-23.457	0	-23.457	0
	3924.48	254.287	3924.48	341.393	3924.48	257.508	3924.48	796.285	3924.48	257.508	3924.48	164.164	3924.48	501.25									0.15556	-0.13439	-2.24141	-6.03889	-11.0832	-16.8622	-28.4297	-38.4142							-23.4293	0	-23.4293	0	-23.4447	0	-23.4447	0	-23.4447	0
	3923.31	190.859	3923.31	358.366	3923.31	279.627	3923.31	562.548	3923.31	279.627	3923.31	136.926	3923.31	616.201									0.15802	-0.13452	-2.24361	-6.04224	-11.0864	-16.865	-28.4315	-38.4151							-23.4184	0	-23.4184	0	-23.4352	0	-23.4352	0	-23.4352	0
	3922.15	283.922	3922.15	375.259	3922.15	515.854	3922.15	946.473	3922.15	515.854	3922.15	-38.6849	3922.15	761.99									0.16049	-0.13465	-2.24582	-6.04559	-11.0896	-16.8677	-28.4333	-38.4159							-23.4089	0	-23.4089	0	-23.4257	0	-23.4257	0	-23.4257	0
	3920.98	296.681	3920.98	392.093	3920.98	447.348	3920.98	430.643	3920.98	447.348	3920.98	230.406	3920.98	860.379									0.16296	-0.13478	-2.2482	-6.04938	-11.0932	-16.871	-28.4355	-38.4172							-23.398	0	-23.398	0	-23.4148	0	-23.4148	0	-23.4148	0
	3919.82	348.542	3919.82	430.476	3919.82	761.671	3919.82	332.721	3919.82	761.671	3919.82	44.4036	3919.82	596.508									0.16543	-0.13491	-2.25058	-6.05316	-11.0969	-16.8742	-28.4378	-38.4185							-23.3885	0	-23.3885	0	-23.4053	0	-23.4053	0	-23.4053	0
	3918.65	346.893	3918.65	592.25	3918.65	530.592	3918.65	677.182	3918.65	530.592	3918.65	247.387	3918.65	565.258									0.1679	-0.13504	-2.25296	-6.05695	-11.1006	-16.8774	-28.44	-38.4198							-23.3789	0	-23.3789	0	-23.3944	0	-23.3944	0	-23.3944	0
	3917.48	328.782	3917.48	342.432	3917.48	587.618	3917.48	630.554	3917.48	587.618	3917.48	121.073	3917.48	663.627									0.17037	-0.13517	-2.25534	-6.06073	-11.1042	-16.8807	-28.4422	-38.421							-23.3681	0	-23.3681	0	-23.3849	0	-23.3849	0	-23.3849	0
	3916.32	362.11	3916.32	273.676	3916.32	506.817	3916.32	707.288	3916.32	506.817	3916.32	148.907	3916.32	611.801									0.17284	-0.1353	-2.25772	-6.06451	-11.1079	-16.8839	-28.4445	-38.4223							-23.3572	0	-23.3572	0	-23.374	0	-23.374	0	-23.374	0
	3915.15	115.737	3915.15	408.479	3915.15	629.645	3915.15	580.335	3915.15	629.645	3915.15	306.315	3915.15	500.355									0.17531	-0.13542	-2.2603	-6.06884	-11.1122	-16.8878	-28.4474	-38.4242							-23.3476	0	-23.3476	0	-23.3645	0	-23.3645	0	-23.3645	0
	3913.98	272.469	3913.98	532.893	3913.98	176.699	3913.98	547.95	3913.98	176.699	3913.98	266.206	3913.98	487.645									0.17778	-0.13554	-2.26288	-6.07316	-11.1166	-16.8917	-28.4503	-38.4261							-23.3381	0	-23.3381	0	-23.3549	0	-23.3549	0	-23.3549	0
	3912.81	388.038	3912.81	385.846	3912.81	435.233	3912.81	743.708	3912.81	435.233	3912.81	168.463	3912.81	740.139									0.18025	-0.13567	-2.26546	-6.07748	-11.1209	-16.8956	-28.4531	-38.428							-23.3272	0	-23.3272	0	-23.3427	0	-23.3427	0	-23.3427	0
	3911.65	485.067	3911.65	240.859	3911.65	442.913	3911.65	526.182	3911.65	442.913	3911.65	0.71716	3911.65	192.98									0.18272	-0.13579	-2.26804	-6.0818	-11.1252	-16.8995	-28.456	-38.4298							-23.3163	0	-23.3163	0	-23.3332	0	-23.3332	0	-23.3332	0
	3910.48	331.341	3910.48	535.633	3910.48	382.766	3910.48	867.652	3910.48	382.766	3910.48	316.01	3910.48	837.945									0.18519	-0.13591	-2.27062	-6.08612	-11.1295	-16.9034	-28.4589	-38.4317							-23.3068	0	-23.3068	0	-23.3236	0	-23.3236	0	-23.3236	0
	3909.31	391.375	3909.31	386.456	3909.31	293.889	3909.31	670.613	3909.31	293.889	3909.31	51.6724	3909.31	749.16									0.18765	-0.13603	-2.27331	-6.09081	-11.1342	-16.9078	-28.4622	-38.4339							-23.2959	0	-23.2959	0	-23.3128	0	-23.3128	0	-23.3128	0
	3908.14	369.209	3908.14	545.399	3908.14	474.153	3908.14	755.024	3908.14	474.153	3908.14	286.573	3908.14	516.605									0.19012	-0.13615	-2.27601	-6.0955	-11.139	-16.9121	-28.4655	-38.4361							-23.2864	0	-23.2864	0	-23.3019	0	-23.3019	0	-23.3019	0
	3906.97	345.002	3906.97	314.003	3906.97	315.458	3906.97	800.318	3906.97	315.458	3906.97	207.067	3906.97	528.549									0.19259	-0.13627	-2.27871	-6.10019	-11.1438	-16.9165	-28.4688	-38.4383							-23.2769	0	-23.2769	0	-23.2923	0	-23.2923	0	-23.2923	0
	3905.81	569.288	3905.81	372.176	3905.81	319.055	3905.81	804.46	3905.81	319.055	3905.81	137.695	3905.81	848.518									0.19506	-0.13639	-2.2814	-6.10487	-11.1485	-16.9208	-28.472	-38.4406							-23.266	0	-23.266	0	-23.2828	0	-23.2828	0	-23.2828	0
	3904.64	520.427	3904.64	715.669	3904.64	796.928	3904.64	783.911	3904.64	796.928	3904.64	212.093	3904.64	716.674									0.19753	-0.13651	-2.2841	-6.10956	-11.1533	-16.9251	-28.4753	-38.4428							-23.2551	0	-23.2551	0	-23.2719	0	-23.2719	0	-23.2719	0
	3903.47	459.271	3903.47	525.263	3903.47	416.571	3903.47	504.666	3903.47	416.571	3903.47	150.905	3903.47	837.369									0.2	-0.13662	-2.28694	-6.11477	-11.1587	-16.9302	-28.4793	-38.4457							-23.2456	0	-23.2456	0	-23.2624	0	-23.2624	0	-23.2624	0
	3902.3	305.792	3902.3	458.016	3902.3	409.895	3902.3	974.585	3902.3	409.895	3902.3	305.173	3902.3	483.924									0.20247	-0.13672	-2.28978	-6.11998	-11.1641	-16.9352	-28.4833	-38.4485							-23.2361	0	-23.2361	0	-23.2515	0	-23.2515	0	-23.2515	0
	3901.13	556.612	3901.13	474.879	3901.13	530.446	3901.13	623.476	3901.13	530.446	3901.13	110.47	3901.13	317.336									0.20494	-0.13683	-2.29262	-6.12518	-11.1695	-16.9403	-28.4873	-38.4514							-23.2252	0	-23.2252	0	-23.242	0	-23.242	0	-23.242	0
	3899.96	329.311	3899.96	405.503	3899.96	560.674	3899.96	853.047	3899.96	560.674	3899.96	129.154	3899.96	751.932									0.20741	-0.13694	-2.29546	-6.13039	-11.1749	-16.9453	-28.4913	-38.4543							-23.2143	0	-23.2143	0	-23.2311	0	-23.2311	0	-23.2311	0
	3898.79	372.873	3898.79	309.447	3898.79	352.963	3898.79	567.622	3898.79	352.963	3898.79	404.146	3898.79	367.928									0.20988	-0.13705	-2.2983	-6.13559	-11.1804	-16.9504	-28.4952	-38.4572							-23.2048	0	-23.2048	0	-23.2216	0	-23.2216	0	-23.2216	0
	3897.62	557.925	3897.62	463.57	3897.62	571.903	3897.62	717.026	3897.62	571.903	3897.62	242.149	3897.62	658.791									0.21235	-0.13715	-2.3012	-6.1411	-11.1862	-16.9558	-28.4996	-38.4604							-23.1953	0	-23.1953	0	-23.2107	0	-23.2107	0	-23.2107	0
	3896.45	515.307	3896.45	533.503	3896.45	518.047	3896.45	651.024	3896.45	518.047	3896.45	322.1	3896.45	613.271									0.21481	-0.13725	-2.30409	-6.14661	-11.192	-16.9613	-28.5039	-38.4636							-23.1844	0	-23.1844	0	-23.1998	0	-23.1998	0	-23.1998	0
	3895.28	591.622	3895.28	425.017	3895.28	421.168	3895.28	498.891	3895.28	421.168	3895.28	219.486	3895.28	567.768									0.21728	-0.13736	-2.30699	-6.15211	-11.1978	-16.9667	-28.5083	-38.4668							-23.1748	0	-23.1748	0	-23.1903	0	-23.1903	0	-23.1903	0
	3894.11	325.608	3894.11	453.85	3894.11	549.794	3894.11	1123.6	3894.11	549.794	3894.11	280.819	3894.11	596.07									0.21975	-0.13746	-2.30989	-6.15762	-11.2036	-16.9722	-28.5126	-38.47							-23.164	0	-23.164	0	-23.1808	0	-23.1808	0	-23.1808	0
	3892.94	547.437	3892.94	773.623	3892.94	454.997	3892.94	911.905	3892.94	454.997	3892.94	337.961	3892.94	679.691									0.22222	-0.13756	-2.31279	-6.16313	-11.2094	-16.9776	-28.517	-38.4732							-23.1531	0	-23.1531	0	-23.1699	0	-23.1699	0	-23.1699	0
	3891.76	408.579	3891.76	523.627	3891.76	579.475	3891.76	476.908	3891.76	579.475	3891.76	327.483	3891.76	707.963									0.22469	-0.13765	-2.31575	-6.16905	-11.2157	-16.9837	-28.522	-38.477							-23.1436	0	-23.1436	0	-23.1604	0	-23.1604	0	-23.1604	0
	3890.59	355.814	3890.59	460.09	3890.59	611.727	3890.59	580.79	3890.59	611.727	3890.59	183.69	3890.59	855.037									0.22716	-0.13774	-2.31871	-6.17497	-11.2221	-16.9898	-28.527	-38.4808							-23.134	0	-23.134	0	-23.1495	0	-23.1495	0	-23.1495	0
	3889.42	518.125	3889.42	376.034	3889.42	353.116	3889.42	834.103	3889.42	353.116	3889.42	209.903	3889.42	997.959									0.22963	-0.13783	-2.32166	-6.18089	-11.2285	-16.9958	-28.5319	-38.4847							-23.1231	0	-23.1231	0	-23.1399	0	-23.1399	0	-23.1399	0
	3888.25	436.703	3888.25	173.198	3888.25	260.489	3888.25	788.293	3888.25	260.489	3888.25	-24.0588	3888.25	798.848									0.2321	-0.13792	-2.32462	-6.18681	-11.2349	-17.0019	-28.5369	-38.4885							-23.1123	0	-23.1123	0	-23.1291	0	-23.1291	0	-23.1291	0
	3887.08	429.015	3887.08	664.46	3887.08	368.538	3887.08	805.921	3887.08	368.538	3887.08	243.631	3887.08	497.434									0.23457	-0.13801	-2.32758	-6.19273	-11.2413	-17.008	-28.5419	-38.4923							-23.1027	0	-23.1027	0	-23.1196	0	-23.1196	0	-23.1196	0
	3885.9	273.945	3885.9	553.655	3885.9	486.784	3885.9	741.626	3885.9	486.784	3885.9	228.753	3885.9	638.295									0.23704	-0.13809	-2.33057	-6.19892	-11.248	-17.0144	-28.5473	-38.4965							-23.0932	0	-23.0932	0	-23.1087	0	-23.1087	0	-23.1087	0
	3884.73	421.849	3884.73	256.608	3884.73	625.46	3884.73	939.273	3884.73	625.46	3884.73	189.153	3884.73	684.955									0.23951	-0.13817	-2.33355	-6.20511	-11.2548	-17.0209	-28.5527	-38.5006							-23.0823	0	-23.0823	0	-23.0978	0	-23.0978	0	-23.0978	0
	3883.56	547.192	3883.56	440.492	3883.56	389.612	3883.56	1095.87	3883.56	389.612	3883.56	-42.8461	3883.56	698.859									0.24198	-0.13825	-2.33653	-6.2113	-11.2615	-17.0274	-28.558	-38.5048							-23.0714	0	-23.0714	0	-23.0882	0	-23.0882	0	-23.0882	0
	3882.39	443.35	3882.39	466.725	3882.39	612.137	3882.39	571.087	3882.39	612.137	3882.39	91.3945	3882.39	741.398									0.24444	-0.13833	-2.33951	-6.21749	-11.2683	-17.0338	-28.5634	-38.5089							-23.0619	0	-23.0619	0	-23.0787	0	-23.0787	0	-23.0787	0
	3881.21	425.468	3881.21	730.178	3881.21	533.895	3881.21	678.528	3881.21	533.895	3881.21	43.5323	3881.21	695.965									0.24691	-0.13841	-2.34249	-6.22368	-11.275	-17.0403	-28.5688	-38.513							-23.051	0	-23.051	0	-23.0678	0	-23.0678	0	-23.0678	0
	3880.04	395.326	3880.04	451.532	3880.04	545.669	3880.04	859.503	3880.04	545.669	3880.04	20.0845	3880.04	556.471									0.24938	-0.13848	-2.34548	-6.23025	-11.2824	-17.0474	-28.5748	-38.5179							-23.0415	0	-23.0415	0	-23.0583	0	-23.0583	0	-23.0583	0
	3878.87	657.59	3878.87	371.275	3878.87	471.555	3878.87	747.963	3878.87	471.555	3878.87	174.488	3878.87	942.529									0.25185	-0.13855	-2.34847	-6.23681	-11.2897	-17.0545	-28.5809	-38.5227							-23.032	0	-23.032	0	-23.0474	0	-23.0474	0	-23.0474	0
	3877.69	425.034	3877.69	628.329	3877.69	352.5	3877.69	910.383	3877.69	352.5	3877.69	157.096	3877.69	500.473									0.25432	-0.13862	-2.35147	-6.24337	-11.297	-17.0616	-28.5869	-38.5275							-23.0211	0	-23.0211	0	-23.0379	0	-23.0379	0	-23.0379	0
	3876.52	480.765	3876.52	631.782	3876.52	435.846	3876.52	903.038	3876.52	435.846	3876.52	258.129	3876.52	357.002									0.25679	-0.13869	-2.35446	-6.24994	-11.3043	-17.0688	-28.5929	-38.5324							-23.0102	0	-23.0102	0	-23.027	0	-23.027	0	-23.027	0
	3875.34	460.863	3875.34	320.466	3875.34	198.311	3875.34	660.647	3875.34	198.311	3875.34	68.9438	3875.34	857.326									0.25926	-0.13876	-2.35745	-6.2565	-11.3117	-17.0759	-28.599	-38.5372							-23.0007	0	-23.0007	0	-23.0175	0	-23.0175	0	-23.0175	0
	3874.17	453.238	3874.17	231.939	3874.17	148.85	3874.17	696.181	3874.17	148.85	3874.17	43.1347	3874.17	623.939									0.26173	-0.13882	-2.36042	-6.26329	-11.3193	-17.0834	-28.6055	-38.5424							-22.9912	0	-22.9912	0	-23.0066	0	-23.0066	0	-23.0066	0
	3872.99	545.719	3872.99	327.253	3872.99	481.422	3872.99	584.585	3872.99	481.422	3872.99	62.287	3872.99	852.324									0.2642	-0.13888	-2.3634	-6.27008	-11.327	-17.0909	-28.6119	-38.5476							-22.9803	0	-22.9803	0	-22.9957	0	-22.9957	0	-22.9957	0
	3871.82	493.16	3871.82	579.766	3871.82	438.065	3871.82	881.478	3871.82	438.065	3871.82	271.23	3871.82	653.746									0.26667	-0.13894	-2.36637	-6.27687	-11.3347	-17.0984	-28.6183	-38.5528							-22.9694	0	-22.9694	0	-22.9862	0	-22.9862	0	-22.9862	0
	3870.64	624.405	3870.64	707.56	3870.64	592.799	3870.64	914.801	3870.64	592.799	3870.64	-32.4467	3870.64	732.965									0.26914	-0.139	-2.36934	-6.28366	-11.3424	-17.1059	-28.6248	-38.5579							-22.9599	0	-22.9599	0	-22.9767	0	-22.9767	0	-22.9767	0
	3869.47	216.596	3869.47	531.053	3869.47	316.678	3869.47	731.643	3869.47	316.678	3869.47	59.9297	3869.47	495.688									0.2716	-0.13906	-2.37231	-6.29045	-11.3501	-17.1134	-28.6312	-38.5631							-22.949	0	-22.949	0	-22.9658	0	-22.9658	0	-22.9658	0
	3868.29	639.77	3868.29	297.406	3868.29	469.346	3868.29	519.946	3868.29	469.346	3868.29	91.041	3868.29	734.135									0.27407	-0.1391	-2.37524	-6.29753	-11.3583	-17.1215	-28.6383	-38.569							-22.9395	0	-22.9395	0	-22.9549	0	-22.9549	0	-22.9549	0
	3867.12	656.636	3867.12	520.97	3867.12	385.206	3867.12	781.788	3867.12	385.206	3867.12	-92.299	3867.12	645.934									0.27654	-0.13915	-2.37817	-6.3046	-11.3665	-17.1296	-28.6454	-38.5748							-22.93	0	-22.93	0	-22.9454	0	-22.9454	0	-22.9454	0
	3865.94	424.546	3865.94	328.133	3865.94	421.491	3865.94	396.637	3865.94	421.491	3865.94	103.99	3865.94	745.5									0.27901	-0.1392	-2.3811	-6.31168	-11.3746	-17.1377	-28.6525	-38.5806							-22.9191	0	-22.9191	0	-22.9359	0	-22.9359	0	-22.9359	0
	3864.76	533.269	3864.76	429.118	3864.76	506.737	3864.76	868.486	3864.76	506.737	3864.76	140.991	3864.76	796.064									0.28148	-0.13924	-2.38403	-6.31876	-11.3828	-17.1458	-28.6596	-38.5865							-22.9082	0	-22.9082	0	-22.925	0	-22.925	0	-22.925	0
	3863.59	537.916	3863.59	458.621	3863.59	292.088	3863.59	279.4	3863.59	292.088	3863.59	126.858	3863.59	542.672									0.28395	-0.13929	-2.38696	-6.32583	-11.391	-17.1539	-28.6667	-38.5923							-22.8986	0	-22.8986	0	-22.9155	0	-22.9155	0	-22.9155	0
	3862.41	206.06	3862.41	306.554	3862.41	126.473	3862.41	950.893	3862.41	126.473	3862.41	-125.888	3862.41	511.676									0.28642	-0.13933	-2.38985	-6.3331	-11.3995	-17.1624	-28.6742	-38.5985							-22.8891	0	-22.8891	0	-22.9046	0	-22.9046	0	-22.9046	0
	3861.23	768.961	3861.23	252.388	3861.23	191.344	3861.23	525.082	3861.23	191.344	3861.23	33.2725	3861.23	337.957									0.28889	-0.13937	-2.39274	-6.34038	-11.4081	-17.1709	-28.6817	-38.6047							-22.8782	0	-22.8782	0	-22.8937	0	-22.8937	0	-22.8937	0
	3860.06	287.842	3860.06	512.151	3860.06	354.042	3860.06	698.76	3860.06	354.042	3860.06	12.847	3860.06	594.463									0.29136	-0.13941	-2.39562	-6.34765	-11.4166	-17.1794	-28.6892	-38.611							-22.8674	0	-22.8674	0	-22.8842	0	-22.8842	0	-22.8842	0
	3858.88	550.885	3858.88	468.075	3858.88	549.301	3858.88	615.528	3858.88	549.301	3858.88	-13.689	3858.88	718.383									0.29383	-0.13945	-2.39851	-6.35492	-11.4251	-17.1879	-28.6967	-38.6172							-22.8578	0	-22.8578	0	-22.8746	0	-22.8746	0	-22.8746	0
	3857.7	475.534	3857.7	448.418	3857.7	275.76	3857.7	377.408	3857.7	275.76	3857.7	-70.85	3857.7	775.008									0.2963	-0.13949	-2.4014	-6.36219	-11.4337	-17.1964	-28.7041	-38.6234							-22.8469	0	-22.8469	0	-22.8638	0	-22.8638	0	-22.8638	0
	3856.52	589.703	3856.52	385.942	3856.52	540.239	3856.52	491.845	3856.52	540.239	3856.52	30.8758	3856.52	458.736									0.29877	-0.13952	-2.40421	-6.36971	-11.4427	-17.2055	-28.7123	-38.6303							-22.8374	7.34986e-06	-22.8374	0	-22.8529	7.34986e-06	-22.8529	0	-22.8529	0
	3855.34	520.483	3855.34	272.516	3855.34	317.737	3855.34	530.834	3855.34	317.737	3855.34	44.9007	3855.34	596.869									0.30123	-0.13955	-2.40702	-6.37724	-11.4517	-17.2146	-28.7205	-38.6372							-22.8279	3.67493e-05	-22.8279	0	-22.8434	2.93994e-05	-22.8434	0	-22.8434	0
	3854.17	430.92	3854.17	313.889	3854.17	525.087	3854.17	288.692	3854.17	525.087	3854.17	-10.4738	3854.17	496.648									0.3037	-0.13957	-2.40983	-6.38476	-11.4608	-17.2237	-28.7287	-38.6442							-22.817	0.000117598	-22.817	0	-22.8338	0.000102898	-22.8338	0	-22.8338	0
	3852.99	510.413	3852.99	369.463	3852.99	245.653	3852.99	734.93	3852.99	245.653	3852.99	38.035	3852.99	278.35									0.30617	-0.1396	-2.41264	-6.39228	-11.4698	-17.2328	-28.7369	-38.6511							-22.8061	0.000360143	-22.8061	0	-22.8229	0.000323394	-22.8229	0	-22.8229	0
	3851.81	461.605	3851.81	400.536	3851.81	163.822	3851.81	783.946	3851.81	163.822	3851.81	15.1993	3851.81	552.855									0.30864	-0.13963	-2.41546	-6.39981	-11.4788	-17.2419	-28.7451	-38.658							-22.7966	0.00101	-22.7966	0	-22.8134	0.000889333	-22.8134	0	-22.8134	0
	3850.63	679.487	3850.63	0	3850.63	515.622	3850.63	529.6	3850.63	515.622	3850.63	0.45377	3850.63	385.518									0.31111	-0.13965	-2.4182	-6.40748	-11.4882	-17.2515	-28.7537	-38.6653							-22.7871	0.00256	-22.7871	0	-22.8025	0.00226	-22.8025	0	-22.8025	7.34986e-06
	3849.45	388.468	3849.45	287.353	3849.45	173.264	3849.45	938.827	3849.45	173.264	3849.45	40.5894	3849.45	271.162									0.31358	-0.13967	-2.42094	-6.41515	-11.4976	-17.261	-28.7623	-38.6727							-22.7762	0.00601	-22.7762	0	-22.793	0.00532	-22.793	7.34986e-06	-22.793	2.20496e-05
	3848.27	581.862	3848.27	334.437	3848.27	187.137	3848.27	540.014	3848.27	187.137	3848.27	186.475	3848.27	234.17									0.31605	-0.13969	-2.42368	-6.42283	-11.5069	-17.2705	-28.7709	-38.68							-22.7653	0.013	-22.7653	7.34986e-06	-22.7821	0.01151	-22.7821	1.46997e-05	-22.7821	4.40992e-05
	3847.09	482.213	3847.09	450.641	3847.09	237.633	3847.09	654.025	3847.09	237.633	3847.09	-50.2604	3847.09	311.129									0.31852	-0.13971	-2.42642	-6.4305	-11.5163	-17.28	-28.7796	-38.6874							-22.7558	0.02588	-22.7558	1.46997e-05	-22.7726	0.02291	-22.7726	2.93994e-05	-22.7726	8.08485e-05
	3845.91	455.83	3845.91	174.165	3845.91	186.404	3845.91	527.938	3845.91	186.404	3845.91	-270.695	3845.91	542.652									0.32099	-0.13973	-2.42916	-6.43817	-11.5257	-17.2895	-28.7882	-38.6947							-22.7463	0.04741	-22.7463	2.20496e-05	-22.7617	0.04198	-22.7617	5.1449e-05	-22.7617	0.000154347
	3844.73	600.292	3844.73	416.369	3844.73	379.252	3844.73	572.709	3844.73	379.252	3844.73	-155.554	3844.73	100.91									0.32346	-0.13974	-2.4318	-6.44602	-11.5355	-17.2995	-28.7974	-38.7027							-22.7354	0.07997	-22.7354	4.40992e-05	-22.7508	0.07083	-22.7508	8.08485e-05	-22.7508	0.000257245
	3843.55	486.46	3843.55	359.533	3843.55	582.194	3843.55	562.537	3843.55	582.194	3843.55	-190.976	3843.55	442.188									0.32593	-0.13975	-2.43443	-6.45387	-11.5453	-17.3096	-28.8067	-38.7107							-22.7259	0.1242	-22.7259	6.61488e-05	-22.7413	0.11	-22.7413	0.000124948	-22.7413	0.000404242
	3842.37	468.222	3842.37	296.577	3842.37	354.065	3842.37	491.355	3842.37	354.065	3842.37	-197.997	3842.37	305.58									0.3284	-0.13976	-2.43707	-6.46171	-11.5551	-17.3197	-28.816	-38.7187							-22.715	0.1775	-22.715	9.55482e-05	-22.7318	0.1573	-22.7318	0.000176397	-22.7318	0.000580639
	3841.19	643.09	3841.19	579.16	3841.19	0	3841.19	531.97	3841.19	0	3841.19	18.5142	3841.19	270.654									0.33086	-0.13977	-2.4397	-6.46956	-11.5649	-17.3297	-28.8252	-38.7267							-22.7041	0.2336	-22.7041	0.000124948	-22.7209	0.207	-22.7209	0.000235196	-22.7209	0.000757036
	3840.01	411.441	3840.01	420.604	3840.01	307.366	3840.01	566.451	3840.01	307.366	3840.01	5.22156	3840.01	0									0.33333	-0.13978	-2.44234	-6.4774	-11.5747	-17.3398	-28.8345	-38.7347							-22.6946	0.2829	-22.6946	0.000146997	-22.71	0.2508	-22.71	0.000286645	-22.71	0.000918733
	3838.83	374.939	3838.83	369.748	3838.83	269.19	3838.83	436.314	3838.83	269.19	3838.83	-237.716	3838.83	194.744									0.3358	-0.13979	-2.44489	-6.48537	-11.5848	-17.3502	-28.8442	-38.7431							-22.685	0.3155	-22.685	0.000169047	-22.7005	0.2797	-22.7005	0.000323394	-22.7005	0.00103
	3837.65	366.892	3837.65	156.362	3837.65	509.354	3837.65	564.203	3837.65	509.354	3837.65	-161.692	3837.65	397.543									0.33827	-0.13979	-2.44745	-6.49334	-11.5949	-17.3607	-28.8539	-38.7516							-22.6742	0.324	-22.6742	0.000169047	-22.691	0.2872	-22.691	0.000330744	-22.691	0.00106
	3836.46	468.525	3836.46	369.544	3836.46	255.87	3836.46	765.151	3836.46	255.87	3836.46	-122.256	3836.46	228.57									0.34074	-0.1398	-2.45001	-6.50131	-11.605	-17.3712	-28.8635	-38.76							-22.6633	0.3062	-22.6633	0.000161697	-22.6801	0.2714	-22.6801	0.000308694	-22.6801	0.000999581
	3835.28	448.278	3835.28	470.929	3835.28	219.766	3835.28	925.381	3835.28	219.766	3835.28	-52.4971	3835.28	642.482									0.34321	-0.1398	-2.45257	-6.50928	-11.6151	-17.3816	-28.8732	-38.7684							-22.6537	0.2665	-22.6537	0.000139647	-22.6706	0.2362	-22.6706	0.000271945	-22.6706	0.000867284
	3834.1	348.853	3834.1	263.622	3834.1	331.903	3834.1	547.484	3834.1	331.903	3834.1	25.2812	3834.1	573.014									0.34568	-0.13981	-2.45512	-6.51725	-11.6252	-17.3921	-28.8829	-38.7768							-22.6442	0.2135	-22.6442	0.000110248	-22.6597	0.1892	-22.6597	0.000213146	-22.6597	0.000698237
	3832.92	348.934	3832.92	192.356	3832.92	141.523	3832.92	932.981	3832.92	141.523	3832.92	-173.092	3832.92	343.199									0.34815	-0.1398	-2.45755	-6.52536	-11.6358	-17.4031	-28.8933	-38.786							-22.6333	0.1575	-22.6333	8.08485e-05	-22.6488	0.1395	-22.6488	0.000161697	-22.6488	0.00051449
	3831.74	160.26	3831.74	338.26	3831.74	251.606	3831.74	616.07	3831.74	251.606	3831.74	-369.44	3831.74	596.518									0.35062	-0.1398	-2.45999	-6.53347	-11.6463	-17.4141	-28.9037	-38.7951							-22.6225	0.1071	-22.6225	5.87989e-05	-22.6393	0.09472	-22.6393	0.000110248	-22.6393	0.000345444
	3830.55	258.974	3830.55	362.312	3830.55	229.749	3830.55	652.355	3830.55	229.749	3830.55	-121.313	3830.55	261.264									0.35309	-0.13979	-2.46242	-6.54157	-11.6569	-17.4252	-28.9141	-38.8043							-22.6129	0.06741	-22.6129	4.40992e-05	-22.6297	0.0593	-22.6297	6.61488e-05	-22.6297	0.000220496
	3829.37	343.449	3829.37	189.516	3829.37	238.333	3829.37	798.154	3829.37	238.333	3829.37	-92.5147	3829.37	139.164									0.35556	-0.13979	-2.46485	-6.54968	-11.6674	-17.4362	-28.9245	-38.8135							-22.602	0.03967	-22.602	3.67493e-05	-22.6189	0.0344	-22.6189	4.40992e-05	-22.6189	0.000124948
	3828.19	287.929	3828.19	420.43	3828.19	236.78	3828.19	633.526	3828.19	236.78	3828.19	-252.448	3828.19	299.066									0.35802	-0.13978	-2.46728	-6.55779	-11.6779	-17.4472	-28.9349	-38.8226							-22.5925	0.02265	-22.5925	3.67493e-05	-22.608	0.01888	-22.608	2.93994e-05	-22.608	6.61488e-05
	3827	406.847	3827	310.492	3827	251.454	3827	550.073	3827	251.454	3827	-120.282	3827	229.736									0.36049	-0.13977	-2.46961	-6.56597	-11.6888	-17.4586	-28.9457	-38.8322							-22.583	0.01382	-22.583	5.1449e-05	-22.5984	0.0106	-22.5984	2.93994e-05	-22.5984	3.67493e-05
	3825.82	365.529	3825.82	385.087	3825.82	57.2676	3825.82	647.092	3825.82	57.2676	3825.82	-186.997	3825.82	693.719									0.36296	-0.13977	-2.47195	-6.57415	-11.6996	-17.4701	-28.9565	-38.8418							-22.5721	0.01054	-22.5721	6.61488e-05	-22.5889	0.00745	-22.5889	3.67493e-05	-22.5889	2.20496e-05
	3824.64	468.168	3824.64	305.541	3824.64	349.719	3824.64	484.559	3824.64	349.719	3824.64	-328.758	3824.64	500.672									0.36543	-0.13976	-2.47429	-6.58234	-11.7104	-17.4815	-28.9673	-38.8514							-22.5612	0.01058	-22.5612	9.55482e-05	-22.578	0.00789	-22.578	5.87989e-05	-22.578	1.46997e-05
	3823.45	256.59	3823.45	428.683	3823.45	307.612	3823.45	620.041	3823.45	307.612	3823.45	40.6843	3823.45	431.338									0.3679	-0.13975	-2.47663	-6.59052	-11.7213	-17.4929	-28.9781	-38.861							-22.5517	0.01227	-22.5517	0.000124948	-22.5685	0.01091	-22.5685	9.55482e-05	-22.5685	1.46997e-05
	3822.27	312.602	3822.27	300.457	3822.27	227.024	3822.27	506.177	3822.27	227.024	3822.27	-315.63	3822.27	197.877									0.37037	-0.13974	-2.47896	-6.59871	-11.7321	-17.5043	-28.989	-38.8706							-22.5422	0.01434	-22.5422	0.000154347	-22.5576	0.01577	-22.5576	0.000146997	-22.5576	2.20496e-05
	3821.08	488.137	3821.08	36.4793	3821.08	300.459	3821.08	728.7	3821.08	300.459	3821.08	-309.123	3821.08	552.104									0.37284	-0.13972	-2.48116	-6.60696	-11.7433	-17.5162	-29.0004	-38.8809							-22.5313	0.01588	-22.5313	0.000176397	-22.5467	0.02171	-22.5467	0.000198446	-22.5467	2.93994e-05
	3819.9	335.424	3819.9	214.204	3819.9	339.428	3819.9	606.725	3819.9	339.428	3819.9	-240.942	3819.9	278.189									0.37531	-0.13971	-2.48336	-6.61521	-11.7545	-17.5281	-29.0119	-38.8911							-22.5204	0.01634	-22.5204	0.000176397	-22.5372	0.02773	-22.5372	0.000257245	-22.5372	3.67493e-05
	3818.71	492.664	3818.71	250.056	3818.71	242.686	3818.71	458.459	3818.71	242.686	3818.71	-296.328	3818.71	417.57									0.37778	-0.13969	-2.48556	-6.62346	-11.7657	-17.5401	-29.0234	-38.9014							-22.5109	0.01551	-22.5109	0.000169047	-22.5277	0.03268	-22.5277	0.000301344	-22.5277	4.40992e-05
	3817.53	240.778	3817.53	273.7	3817.53	125.723	3817.53	654.486	3817.53	125.723	3817.53	-45.4109	3817.53	0									0.38025	-0.13967	-2.48776	-6.6317	-11.7768	-17.552	-29.0348	-38.9117							-22.5	0.01357	-22.5	0.000146997	-22.5168	0.03546	-22.5168	0.000323394	-22.5168	5.1449e-05
	3816.34	292.69	3816.34	268.953	3816.34	85.752	3816.34	324.014	3816.34	85.752	3816.34	-3.12967	3816.34	329.586									0.38272	-0.13966	-2.48996	-6.63995	-11.788	-17.5639	-29.0463	-38.922							-22.4905	0.01093	-22.4905	0.000117598	-22.5059	0.03543	-22.5059	0.000323394	-22.5059	5.1449e-05
	3815.16	348.634	3815.16	341.107	3815.16	317.055	3815.16	629.284	3815.16	317.055	3815.16	39.0293	3815.16	65.9199									0.38519	-0.13964	-2.49207	-6.64826	-11.7995	-17.5762	-29.0582	-38.9327							-22.481	0.00811	-22.481	8.81983e-05	-22.4964	0.03259	-22.4964	0.000301344	-22.4964	4.40992e-05
	3813.97	467.299	3813.97	637.859	3813.97	469.34	3813.97	278.674	3813.97	469.34	3813.97	-26.0976	3813.97	158.568									0.38765	-0.13962	-2.49418	-6.65657	-11.811	-17.5885	-29.0701	-38.9434							-22.4701	0.00553	-22.4701	5.87989e-05	-22.4869	0.02759	-22.4869	0.000257245	-22.4869	3.67493e-05
	3812.79	430.105	3812.79	185.743	3812.79	494.09	3812.79	707.245	3812.79	494.09	3812.79	-265.333	3812.79	338.193									0.39012	-0.1396	-2.49629	-6.66488	-11.8224	-17.6008	-29.082	-38.9541							-22.4592	0.00348	-22.4592	3.67493e-05	-22.476	0.02151	-22.476	0.000198446	-22.476	2.93994e-05
	3811.6	380.786	3811.6	239.566	3811.6	541.083	3811.6	463.956	3811.6	541.083	3811.6	68.513	3811.6	406.475									0.39259	-0.13958	-2.4984	-6.67318	-11.8339	-17.6131	-29.0939	-38.9649							-22.4497	0.00201	-22.4497	2.20496e-05	-22.4665	0.01543	-22.4665	0.000139647	-22.4665	2.20496e-05
	3810.41	558.041	3810.41	283.218	3810.41	363.532	3810.41	596.99	3810.41	363.532	3810.41	82.5553	3810.41	294.699									0.39506	-0.13957	-2.50051	-6.68149	-11.8453	-17.6254	-29.1058	-38.9756							-22.4401	0.00107	-22.4401	1.46997e-05	-22.4556	0.01019	-22.4556	9.55482e-05	-22.4556	1.46997e-05
	3809.23	466.247	3809.23	340.992	3809.23	78.8652	3809.23	673.323	3809.23	78.8652	3809.23	-247.348	3809.23	437.795									0.39753	-0.13954	-2.50247	-6.68983	-11.8572	-17.6383	-29.1184	-38.9871							-22.4293	0.00052184	-22.4293	7.34986e-06	-22.4447	0.0062	-22.4447	5.87989e-05	-22.4447	7.34986e-06
	3808.04	340.111	3808.04	550.365	3808.04	386.764	3808.04	610.105	3808.04	386.764	3808.04	-241.445	3808.04	441.311									0.4	-0.13952	-2.50443	-6.69817	-11.869	-17.6511	-29.131	-38.9985							-22.4184	0.000235196	-22.4184	0	-22.4352	0.00347	-22.4352	2.93994e-05	-22.4352	7.34986e-06
	3806.85	444.496	3806.85	533.198	3806.85	187.115	3806.85	441.773	3806.85	187.115	3806.85	144.211	3806.85	256.811									0.40247	-0.13949	-2.5064	-6.70651	-11.8808	-17.6639	-29.1436	-39.01							-22.4089	9.55482e-05	-22.4089	0	-22.4257	0.00179	-22.4257	1.46997e-05	-22.4257	0
	3805.67	508.414	3805.67	212.802	3805.67	314.985	3805.67	823.278	3805.67	314.985	3805.67	-151.549	3805.67	282.592									0.40494	-0.13947	-2.50836	-6.71484	-11.8926	-17.6768	-29.1562	-39.0214							-22.398	3.67493e-05	-22.398	0	-22.4148	0.000845234	-22.4148	7.34986e-06	-22.4148	0
	3804.48	287.359	3804.48	486.664	3804.48	323.588	3804.48	608.466	3804.48	323.588	3804.48	1.41541	3804.48	177.006									0.40741	-0.13944	-2.51032	-6.72318	-11.9044	-17.6896	-29.1687	-39.0329							-22.3884	1.46997e-05	-22.3884	0	-22.4039	0.000367493	-22.4039	0	-22.4039	0
	3803.29	270.461	3803.29	402.747	3803.29	293.792	3803.29	553.351	3803.29	293.792	3803.29	-35.6556	3803.29	307.859									0.40988	-0.13942	-2.51219	-6.73153	-11.9165	-17.7028	-29.1818	-39.0448							-22.3789	7.34986e-06	-22.3789	0	-22.3944	0.000146997	-22.3944	0	-22.3944	0
	3802.1	354.579	3802.1	401.659	3802.1	627.639	3802.1	682.08	3802.1	627.639	3802.1	32.2789	3802.1	301.291									0.41235	-0.13939	-2.51405	-6.73988	-11.9285	-17.716	-29.1948	-39.0567							-22.368	0	-22.368	0	-22.3848	5.1449e-05	-22.3848	0	-22.3848	0
	3800.91	226.588	3800.91	224.822	3800.91	456.42	3800.91	584.539	3800.91	456.42	3800.91	-154.373	3800.91	595.68									0.41481	-0.13937	-2.51592	-6.74823	-11.9406	-17.7292	-29.2078	-39.0686							-22.3572	0	-22.3572	0	-22.374	2.20496e-05	-22.374	0	-22.374	0
	3799.73	355.11	3799.73	151.016	3799.73	48.9941	3799.73	634.429	3799.73	48.9941	3799.73	-201.72	3799.73	570.885									0.41728	-0.13934	-2.51778	-6.75658	-11.9526	-17.7424	-29.2209	-39.0806							-22.3476	0	-22.3476	0	-22.3631	7.34986e-06	-22.3631	0	-22.3631	0
	3798.54	384.652	3798.54	317.469	3798.54	182.826	3798.54	664.115	3798.54	182.826	3798.54	-14.1193	3798.54	223.053									0.41975	-0.13932	-2.51965	-6.76493	-11.9647	-17.7556	-29.2339	-39.0925							-22.3381	0	-22.3381	0	-22.3535	0	-22.3535	0	-22.3535	0
	3797.35	266.821	3797.35	368.781	3797.35	425.624	3797.35	562.568	3797.35	425.624	3797.35	9.8452	3797.35	410.297									0.42222	-0.13929	-2.52137	-6.77325	-11.977	-17.7692	-29.2476	-39.1051							-22.3272	0	-22.3272	0	-22.3427	0	-22.3427	0	-22.3427	0
	3796.16	286.276	3796.16	248.474	3796.16	416.04	3796.16	693.155	3796.16	416.04	3796.16	-131.748	3796.16	133.262									0.42469	-0.13927	-2.5231	-6.78157	-11.9893	-17.7829	-29.2612	-39.1177							-22.3163	0	-22.3163	0	-22.3331	0	-22.3331	0	-22.3331	0
	3794.97	325.906	3794.97	374.377	3794.97	503.327	3794.97	377.726	3794.97	503.327	3794.97	-162.356	3794.97	265.969									0.42716	-0.13924	-2.52482	-6.78989	-12.0016	-17.7965	-29.2748	-39.1303							-22.3068	0	-22.3068	0	-22.3236	0	-22.3236	0	-22.3236	0
	3793.78	234.38	3793.78	296.43	3793.78	384.792	3793.78	391.268	3793.78	384.792	3793.78	-84.0574	3793.78	360.289									0.42963	-0.13921	-2.52654	-6.79821	-12.014	-17.8102	-29.2885	-39.1429							-22.2959	0	-22.2959	0	-22.3127	0	-22.3127	0	-22.3127	0
	3792.59	243.748	3792.59	194.293	3792.59	74.6797	3792.59	546	3792.59	74.6797	3792.59	-21.9771	3792.59	279.084									0.4321	-0.13918	-2.52826	-6.80653	-12.0263	-17.8238	-29.3021	-39.1555							-22.2864	0	-22.2864	0	-22.3018	0	-22.3018	0	-22.3018	0
	3791.4	168.405	3791.4	277.696	3791.4	236.608	3791.4	456.636	3791.4	236.608	3791.4	-56.7738	3791.4	566.979									0.43457	-0.13916	-2.5299	-6.81485	-12.0389	-17.8378	-29.3162	-39.1685							-22.2769	0	-22.2769	0	-22.2923	0	-22.2923	0	-22.2923	0
	3790.21	447.981	3790.21	324.748	3790.21	360.168	3790.21	429.811	3790.21	360.168	3790.21	95.917	3790.21	300.252									0.43704	-0.13913	-2.53154	-6.82317	-12.0514	-17.8518	-29.3303	-39.1816							-22.266	0	-22.266	0	-22.2828	0	-22.2828	0	-22.2828	0
	3789.02	334.325	3789.02	176.201	3789.02	181.281	3789.02	699.347	3789.02	181.281	3789.02	121.488	3789.02	293.693									0.43951	-0.13911	-2.53317	-6.83149	-12.064	-17.8658	-29.3444	-39.1947							-22.2551	0	-22.2551	0	-22.2719	0	-22.2719	0	-22.2719	0
	3787.83	305.37	3787.83	269.564	3787.83	613.208	3787.83	1003.04	3787.83	613.208	3787.83	-149.302	3787.83	333.496									0.44198	-0.13908	-2.53481	-6.83981	-12.0765	-17.8799	-29.3585	-39.2077							-22.2456	0	-22.2456	0	-22.261	0	-22.261	0	-22.261	0
	3786.64	274.41	3786.64	348.767	3786.64	458.53	3786.64	768.54	3786.64	458.53	3786.64	-53.3073	3786.64	498.232									0.44444	-0.13906	-2.53645	-6.84813	-12.0891	-17.8939	-29.3726	-39.2208							-22.2361	0	-22.2361	0	-22.2515	0	-22.2515	0	-22.2515	0
	3785.45	281.747	3785.45	216.339	3785.45	90.334	3785.45	781.956	3785.45	90.334	3785.45	18.4214	3785.45	0									0.44691	-0.13904	-2.53794	-6.85639	-12.1019	-17.9083	-29.3874	-39.2346							-22.2252	0	-22.2252	0	-22.242	0	-22.242	0	-22.242	0
	3784.25	442.184	3784.25	218.91	3784.25	562.335	3784.25	193.027	3784.25	562.335	3784.25	116.302	3784.25	197.428									0.44938	-0.13901	-2.53944	-6.86465	-12.1147	-17.9228	-29.4021	-39.2484							-22.2143	0	-22.2143	0	-22.2311	0	-22.2311	0	-22.2311	0
	3783.06	312.524	3783.06	251.674	3783.06	343.309	3783.06	700.002	3783.06	343.309	3783.06	18.6801	3783.06	0									0.45185	-0.13899	-2.54093	-6.87292	-12.1275	-17.9373	-29.4169	-39.2622							-22.2048	0	-22.2048	0	-22.2216	0	-22.2216	0	-22.2216	0
	3781.87	227.214	3781.87	290.426	3781.87	440.526	3781.87	332.81	3781.87	440.526	3781.87	57.9816	3781.87	442.566									0.45432	-0.13897	-2.54242	-6.88118	-12.1404	-17.9518	-29.4316	-39.276							-22.1952	0	-22.1952	0	-22.2107	0	-22.2107	0	-22.2107	0
	3780.68	347.305	3780.68	331.169	3780.68	503.487	3780.68	461.045	3780.68	503.487	3780.68	145.535	3780.68	635.307									0.45679	-0.13894	-2.54392	-6.88944	-12.1532	-17.9663	-29.4464	-39.2898							-22.1843	0	-22.1843	0	-22.1998	0	-22.1998	0	-22.1998	0
	3779.49	121.112	3779.49	396.022	3779.49	240.317	3779.49	653.649	3779.49	240.317	3779.49	-44.7925	3779.49	312.641									0.45926	-0.13892	-2.54533	-6.89767	-12.1662	-17.9811	-29.4616	-39.3041							-22.1735	0	-22.1735	0	-22.1903	0	-22.1903	0	-22.1903	0
	3778.29	138.533	3778.29	273.653	3778.29	538.776	3778.29	518.125	3778.29	538.776	3778.29	50.734	3778.29	296.02									0.46173	-0.13891	-2.54674	-6.90589	-12.1792	-17.9959	-29.4768	-39.3184							-22.1639	0	-22.1639	0	-22.1807	0	-22.1807	0	-22.1807	0
	3777.1	320.954	3777.1	115.076	3777.1	519.184	3777.1	589.903	3777.1	519.184	3777.1	103.88	3777.1	182.813									0.4642	-0.13889	-2.54815	-6.91411	-12.1922	-18.0107	-29.492	-39.3326							-22.1531	0	-22.1531	0	-22.1699	0	-22.1699	0	-22.1699	0
	3775.91	225.665	3775.91	381.049	3775.91	503.627	3775.91	643.548	3775.91	503.627	3775.91	175.062	3775.91	397.59									0.46667	-0.13887	-2.54956	-6.92233	-12.2052	-18.0255	-29.5072	-39.3469							-22.1435	0	-22.1435	0	-22.159	0	-22.159	0	-22.159	0
	3774.72	585.015	3774.72	216.431	3774.72	75.7188	3774.72	890.277	3774.72	75.7188	3774.72	26.9076	3774.72	553.953									0.46914	-0.13886	-2.55098	-6.93055	-12.2183	-18.0403	-29.5224	-39.3612							-22.134	0	-22.134	0	-22.1495	0	-22.1495	0	-22.1495	0
	3773.52	312.732	3773.52	160.463	3773.52	591.2	3773.52	712.569	3773.52	591.2	3773.52	242.812	3773.52	310.041									0.4716	-0.13885	-2.55226	-6.93867	-12.2315	-18.0556	-29.5382	-39.3761							-22.1231	0	-22.1231	0	-22.1399	0	-22.1399	0	-22.1399	0
	3772.33	297.931	3772.33	474.466	3772.33	129.258	3772.33	611.327	3772.33	129.258	3772.33	24.2253	3772.33	333.652									0.47407	-0.13884	-2.55354	-6.94679	-12.2447	-18.0708	-29.554	-39.3911							-22.1122	0	-22.1122	0	-22.129	0	-22.129	0	-22.129	0
	3771.14	371.593	3771.14	358.109	3771.14	363.09	3771.14	898.13	3771.14	363.09	3771.14	75.0577	3771.14	132.092									0.47654	-0.13883	-2.55482	-6.95491	-12.2579	-18.086	-29.5698	-39.406							-22.1027	0	-22.1027	0	-22.1182	0	-22.1182	0	-22.1182	0
	3769.94	224.125	3769.94	231.72	3769.94	665.178	3769.94	895.39	3769.94	665.178	3769.94	204.249	3769.94	991.896									0.47901	-0.13882	-2.5561	-6.96303	-12.2711	-18.1012	-29.5856	-39.4209							-22.0932	0	-22.0932	0	-22.1086	0	-22.1086	0	-22.1086	0
	3768.75	159.107	3768.75	280.193	3768.75	486.844	3768.75	601.244	3768.75	486.844	3768.75	15.786	3768.75	488.84									0.48148	-0.1388	-2.55739	-6.97115	-12.2843	-18.1164	-29.6014	-39.4359							-22.0823	0	-22.0823	0	-22.0978	0	-22.0978	0	-22.0978	0
	3767.55	206.634	3767.55	364.804	3767.55	561.758	3767.55	690.989	3767.55	561.758	3767.55	193.06	3767.55	283.348									0.48395	-0.1388	-2.5586	-6.97922	-12.2977	-18.132	-29.6176	-39.4513							-22.0714	0	-22.0714	0	-22.0882	0	-22.0882	0	-22.0882	0
	3766.36	179.813	3766.36	208.277	3766.36	369.456	3766.36	945.419	3766.36	369.456	3766.36	18.6302	3766.36	268.773									0.48642	-0.1388	-2.55981	-6.98728	-12.311	-18.1475	-29.6338	-39.4667							-22.0619	0	-22.0619	0	-22.0787	0	-22.0787	0	-22.0787	0
	3765.16	313.685	3765.16	310.899	3765.16	494.579	3765.16	585.161	3765.16	494.579	3765.16	-63.3594	3765.16	412.881									0.48889	-0.1388	-2.56102	-6.99535	-12.3244	-18.163	-29.6501	-39.4822							-22.051	0	-22.051	0	-22.0678	0	-22.0678	0	-22.0678	0
	3763.97	343.083	3763.97	168.461	3763.97	701.985	3763.97	588.501	3763.97	701.985	3763.97	336.666	3763.97	205.506									0.49136	-0.13879	-2.56223	-7.00342	-12.3378	-18.1786	-29.6663	-39.4976							-22.0415	0	-22.0415	0	-22.0569	0	-22.0569	0	-22.0569	0
	3762.77	308.223	3762.77	349.304	3762.77	397.34	3762.77	808.691	3762.77	397.34	3762.77	174.36	3762.77	245.168									0.49383	-0.13879	-2.56344	-7.01149	-12.3512	-18.1942	-29.6826	-39.513							-22.032	0	-22.032	0	-22.0474	0	-22.0474	0	-22.0474	0
	3761.58	303.486	3761.58	162.716	3761.58	397.94	3761.58	952.507	3761.58	397.94	3761.58	108.395	3761.58	216.564									0.4963	-0.13879	-2.56452	-7.01943	-12.3648	-18.2101	-29.6994	-39.5292							-22.0211	0	-22.0211	0	-22.0379	0	-22.0379	0	-22.0379	0
	3760.38	395.088	3760.38	349.478	3760.38	524.979	3760.38	446.009	3760.38	524.979	3760.38	160.855	3760.38	404.727									0.49877	-0.13879	-2.5656	-7.02736	-12.3783	-18.2261	-29.7163	-39.5453							-22.0102	0	-22.0102	0	-22.027	0	-22.027	0	-22.027	0
	3759.19	269.938	3759.19	365.581	3759.19	647.962	3759.19	790.508	3759.19	647.962	3759.19	-43.6288	3759.19	486.473									0.50123	-0.13879	-2.56667	-7.0353	-12.3919	-18.242	-29.7331	-39.5615							-22.0007	0	-22.0007	0	-22.0161	0	-22.0161	0	-22.0161	0
	3757.99	287.281	3757.99	536.142	3757.99	512.092	3757.99	701.54	3757.99	512.092	3757.99	306.965	3757.99	501.977									0.5037	-0.13878	-2.56775	-7.04324	-12.4054	-18.258	-29.75	-39.5776							-21.9912	0	-21.9912	0	-22.0066	0	-22.0066	0	-22.0066	0
	3756.79	342.73	3756.79	355.594	3756.79	203.77	3756.79	592.546	3756.79	203.77	3756.79	382.574	3756.79	140.369									0.50617	-0.13878	-2.56883	-7.05117	-12.419	-18.2739	-29.7669	-39.5937							-21.9803	0	-21.9803	0	-21.9957	0	-21.9957	0	-21.9957	0
	3755.6	446.291	3755.6	277.367	3755.6	100.131	3755.6	1057.17	3755.6	100.131	3755.6	371.845	3755.6	532.973									0.50864	-0.13878	-2.56983	-7.05901	-12.4327	-18.2901	-29.7842	-39.6103							-21.9694	0	-21.9694	0	-21.9862	0	-21.9862	0	-21.9862	0
	3754.4	265.083	3754.4	499.928	3754.4	696.325	3754.4	743.627	3754.4	696.325	3754.4	276.89	3754.4	355.967									0.51111	-0.13877	-2.57083	-7.06685	-12.4464	-18.3064	-29.8014	-39.6269							-21.9599	0	-21.9599	0	-21.9767	0	-21.9767	0	-21.9767	0
	3753.2	276.401	3753.2	539.94	3753.2	562.565	3753.2	1005.58	3753.2	562.565	3753.2	328.273	3753.2	563.945									0.51358	-0.13876	-2.57182	-7.07468	-12.46	-18.3226	-29.8187	-39.6435							-21.949	0	-21.949	0	-21.9658	0	-21.9658	0	-21.9658	0
	3752	351.855	3752	167.032	3752	438.877	3752	842.505	3752	438.877	3752	167.128	3752	250.703									0.51605	-0.13876	-2.57282	-7.08252	-12.4737	-18.3388	-29.836	-39.6602							-21.9395	0	-21.9395	0	-21.9549	0	-21.9549	0	-21.9549	0
	3750.81	291.008	3750.81	417.475	3750.81	473.557	3750.81	815.76	3750.81	473.557	3750.81	252.464	3750.81	498.703									0.51852	-0.13875	-2.57382	-7.09035	-12.4874	-18.3551	-29.8533	-39.6767							-21.9299	0	-21.9299	0	-21.9454	0	-21.9454	0	-21.9454	0
	3749.61	264.246	3749.61	359.256	3749.61	402.038	3749.61	544.595	3749.61	402.038	3749.61	181.47	3749.61	558.271									0.52099	-0.13873	-2.57468	-7.09801	-12.5012	-18.3716	-29.8711	-39.694							-21.919	0	-21.919	0	-21.9358	0	-21.9358	0	-21.9358	0
	3748.41	119.302	3748.41	248.957	3748.41	312.518	3748.41	692.218	3748.41	312.518	3748.41	198.605	3748.41	431.512									0.52346	-0.13872	-2.57555	-7.10566	-12.5149	-18.3882	-29.8889	-39.7112							-21.9082	0	-21.9082	0	-21.925	0	-21.925	0	-21.925	0
	3747.21	146.662	3747.21	222.8	3747.21	553.508	3747.21	807.744	3747.21	553.508	3747.21	233.714	3747.21	511.098									0.52593	-0.1387	-2.57642	-7.11332	-12.5287	-18.4047	-29.9068	-39.7285							-21.8986	0	-21.8986	0	-21.9141	0	-21.9141	0	-21.9141	0
	3746.01	232.083	3746.01	206.641	3746.01	606.174	3746.01	771.039	3746.01	606.174	3746.01	352.874	3746.01	290.275									0.5284	-0.13868	-2.57728	-7.12097	-12.5425	-18.4213	-29.9246	-39.7457							-21.8891	0	-21.8891	0	-21.9046	0	-21.9046	0	-21.9046	0
	3744.82	269.423	3744.82	198.493	3744.82	656.827	3744.82	1082.72	3744.82	656.827	3744.82	341.779	3744.82	415.91									0.53086	-0.13867	-2.57815	-7.12862	-12.5562	-18.4378	-29.9424	-39.7629							-21.8782	0	-21.8782	0	-21.8937	0	-21.8937	0	-21.8937	0
	3743.62	246.693	3743.62	130.265	3743.62	797.534	3743.62	815.785	3743.62	797.534	3743.62	420.754	3743.62	363.338									0.53333	-0.13864	-2.57894	-7.13617	-12.5701	-18.4546	-29.9606	-39.7806							-21.8673	0	-21.8673	0	-21.8842	0	-21.8842	0	-21.8842	0
	3742.42	294.024	3742.42	166.127	3742.42	137.641	3742.42	967.248	3742.42	137.641	3742.42	527.674	3742.42	781.115									0.5358	-0.13862	-2.57973	-7.14371	-12.584	-18.4715	-29.9789	-39.7983							-21.8578	0	-21.8578	0	-21.8733	0	-21.8733	0	-21.8733	0
	3741.22	99.2129	3741.22	326.018	3741.22	386.458	3741.22	534.36	3741.22	386.458	3741.22	412.402	3741.22	468.363									0.53827	-0.13859	-2.58052	-7.15126	-12.5978	-18.4883	-29.9971	-39.816							-21.8469	0	-21.8469	0	-21.8637	0	-21.8637	0	-21.8637	0
	3740.02	240.584	3740.02	379.8	3740.02	753.225	3740.02	451.757	3740.02	753.225	3740.02	369.153	3740.02	427.818									0.54074	-0.13856	-2.58131	-7.15881	-12.6117	-18.5051	-30.0154	-39.8337							-21.8374	0	-21.8374	0	-21.8529	0	-21.8529	0	-21.8529	0
	3738.82	407.906	3738.82	305.521	3738.82	363.756	3738.82	541.211	3738.82	363.756	3738.82	249.869	3738.82	295.275									0.54321	-0.13854	-2.5821	-7.16635	-12.6256	-18.5219	-30.0336	-39.8514							-21.8279	0	-21.8279	0	-21.8433	0	-21.8433	0	-21.8433	0
	3737.62	207.183	3737.62	279.254	3737.62	462.403	3737.62	174.662	3737.62	462.403	3737.62	678.556	3737.62	760.75									0.54568	-0.1385	-2.58277	-7.1737	-12.6395	-18.5391	-30.0524	-39.8698							-21.817	0	-21.817	0	-21.8338	0	-21.8338	0	-21.8338	0
	3736.42	300.466	3736.42	322.965	3736.42	666.995	3736.42	688.049	3736.42	666.995	3736.42	453.201	3736.42	444.24									0.54815	-0.13847	-2.58344	-7.18105	-12.6535	-18.5562	-30.0712	-39.8882							-21.8061	0	-21.8061	0	-21.8229	0	-21.8229	0	-21.8229	0
	3735.22	269.768	3735.22	314.667	3735.22	715.585	3735.22	825.407	3735.22	715.585	3735.22	393.819	3735.22	195.82									0.55062	-0.13843	-2.5841	-7.18839	-12.6674	-18.5734	-30.09	-39.9066							-21.7966	0	-21.7966	0	-21.812	0	-21.812	0	-21.812	0
	3734.02	253.073	3734.02	126.468	3734.02	286.446	3734.02	1060.66	3734.02	286.446	3734.02	254.465	3734.02	615.08									0.55309	-0.1384	-2.58477	-7.19574	-12.6814	-18.5905	-30.1088	-39.925							-21.7871	0	-21.7871	0	-21.8025	0	-21.8025	0	-21.8025	0
	3732.82	302.332	3732.82	244.08	3732.82	309.112	3732.82	920.14	3732.82	309.112	3732.82	312.964	3732.82	220.84									0.55556	-0.13836	-2.58544	-7.20308	-12.6953	-18.6077	-30.1276	-39.9434							-21.7762	0	-21.7762	0	-21.793	0	-21.793	0	-21.793	0
	3731.62	259.663	3731.62	603.392	3731.62	543.563	3731.62	739.714	3731.62	543.563	3731.62	385.387	3731.62	288.289									0.55802	-0.13832	-2.58604	-7.21029	-12.7093	-18.6251	-30.1469	-39.9622							-21.7653	0	-21.7653	0	-21.7821	0	-21.7821	0	-21.7821	0
	3730.41	456.729	3730.41	205.442	3730.41	390.381	3730.41	821.066	3730.41	390.381	3730.41	331.914	3730.41	367.701									0.56049	-0.13828	-2.58663	-7.2175	-12.7233	-18.6424	-30.1661	-39.9811							-21.7558	0	-21.7558	0	-21.7712	0	-21.7712	0	-21.7712	0
	3729.21	230.298	3729.21	302.954	3729.21	273.217	3729.21	710.646	3729.21	273.217	3729.21	434.185	3729.21	315.264									0.56296	-0.13824	-2.58723	-7.22472	-12.7373	-18.6598	-30.1853	-39.9999							-21.7462	0	-21.7462	0	-21.7617	0	-21.7617	0	-21.7617	0
	3728.01	185.671	3728.01	394.426	3728.01	439.657	3728.01	522.398	3728.01	439.657	3728.01	41.146	3728.01	344.719									0.56543	-0.13819	-2.58783	-7.23193	-12.7513	-18.6772	-30.2045	-40.0187							-21.7354	0	-21.7354	0	-21.7508	0	-21.7508	0	-21.7508	0
	3726.81	286.807	3726.81	344.097	3726.81	300.569	3726.81	603.76	3726.81	300.569	3726.81	289.418	3726.81	110.621									0.5679	-0.13815	-2.58843	-7.23914	-12.7653	-18.6946	-30.2237	-40.0376							-21.7245	0	-21.7245	0	-21.7413	0	-21.7413	0	-21.7413	0
	3725.61	401.879	3725.61	269.819	3725.61	201.455	3725.61	868.747	3725.61	201.455	3725.61	204.178	3725.61	182.023									0.57037	-0.13811	-2.58892	-7.24613	-12.7794	-18.7122	-30.2434	-40.057							-21.715	0	-21.715	0	-21.7318	0	-21.7318	0	-21.7318	0
	3724.4	0	3724.4	269.389	3724.4	309.944	3724.4	612.753	3724.4	309.944	3724.4	49.0837	3724.4	490.895									0.57284	-0.13806	-2.58941	-7.25312	-12.7934	-18.7299	-30.2631	-40.0765							-21.7041	0	-21.7041	0	-21.7209	0	-21.7209	0	-21.7209	0
	3723.2	145.248	3723.2	278.931	3723.2	452.321	3723.2	558.389	3723.2	452.321	3723.2	227.254	3723.2	500.344									0.57531	-0.13801	-2.5899	-7.26011	-12.8074	-18.7475	-30.2828	-40.0959							-21.6945	0	-21.6945	0	-21.71	0	-21.71	0	-21.71	0
	3722	274.481	3722	266.513	3722	195.637	3722	563.906	3722	195.637	3722	515.038	3722	406.045									0.57778	-0.13797	-2.5904	-7.2671	-12.8214	-18.7651	-30.3025	-40.1154							-21.685	0	-21.685	0	-21.7005	0	-21.7005	0	-21.7005	0
	3720.79	76.5386	3720.79	252.083	3720.79	156.471	3720.79	322.1	3720.79	156.471	3720.79	248.177	3720.79	618.961									0.58025	-0.13792	-2.59089	-7.27409	-12.8354	-18.7828	-30.3223	-40.1348							-21.6741	0	-21.6741	0	-21.691	0	-21.691	0	-21.691	0
	3719.59	207.727	3719.59	143.915	3719.59	187.121	3719.59	473.261	3719.59	187.121	3719.59	350.294	3719.59	167.699									0.58272	-0.13787	-2.59133	-7.28095	-12.8495	-18.8006	-30.3424	-40.1547							-21.6633	0	-21.6633	0	-21.6801	0	-21.6801	0	-21.6801	0
	3718.39	185.332	3718.39	346.836	3718.39	409.182	3718.39	383.111	3718.39	409.182	3718.39	149.243	3718.39	536.107									0.58519	-0.13782	-2.59176	-7.28781	-12.8636	-18.8185	-30.3625	-40.1747							-21.6537	0	-21.6537	0	-21.6692	0	-21.6692	0	-21.6692	0
	3717.18	105.132	3717.18	278.537	3717.18	377.977	3717.18	743.552	3717.18	377.977	3717.18	151.594	3717.18	270.428									0.58765	-0.13778	-2.5922	-7.29467	-12.8776	-18.8364	-30.3826	-40.1946							-21.6442	7.34986e-06	-21.6442	0	-21.6596	0	-21.6596	0	-21.6596	0
	3715.98	174.447	3715.98	252.109	3715.98	358.75	3715.98	597.598	3715.98	358.75	3715.98	66.1722	3715.98	521.082									0.59012	-0.13773	-2.59264	-7.30153	-12.8917	-18.8543	-30.4027	-40.2145							-21.6333	2.20496e-05	-21.6333	0	-21.6488	0	-21.6488	0	-21.6488	0
	3714.77	225.798	3714.77	116.08	3714.77	401.313	3714.77	603.165	3714.77	401.313	3714.77	68.4671	3714.77	131.957									0.59259	-0.13768	-2.59308	-7.30839	-12.9058	-18.8721	-30.4229	-40.2344							-21.6224	8.08485e-05	-21.6224	0	-21.6393	0	-21.6393	0	-21.6393	0
	3713.57	165.555	3713.57	312.811	3713.57	655.053	3713.57	680.462	3713.57	655.053	3713.57	157.033	3713.57	0									0.59506	-0.13763	-2.59342	-7.31503	-12.9198	-18.8903	-30.4435	-40.255							-21.6129	0.000227846	-21.6129	0	-21.6297	0	-21.6297	0	-21.6297	0
	3712.37	129.235	3712.37	443.733	3712.37	414.678	3712.37	319.488	3712.37	414.678	3712.37	363.07	3712.37	207.77									0.59753	-0.13758	-2.59376	-7.32166	-12.9339	-18.9084	-30.4642	-40.2756							-21.602	0.000602689	-21.602	0	-21.6188	7.34986e-06	-21.6188	0	-21.6188	0
	3711.16	132.76	3711.16	206.134	3711.16	626.505	3711.16	500.404	3711.16	626.505	3711.16	75.0789	3711.16	210.32									0.6	-0.13752	-2.5941	-7.32829	-12.948	-18.9265	-30.4848	-40.2962							-21.5925	0.00146	-21.5925	0	-21.6079	2.20496e-05	-21.6079	0	-21.6079	0
	3709.96	267.709	3709.96	360.895	3709.96	89.5234	3709.96	613.549	3709.96	89.5234	3709.96	251.201	3709.96	292.521									0.60247	-0.13747	-2.59444	-7.33492	-12.962	-18.9446	-30.5055	-40.3168							-21.583	0.00327	-21.583	0	-21.5984	7.34986e-05	-21.5984	0	-21.5984	0
	3708.75	94.0127	3708.75	119.386	3708.75	400.881	3708.75	838.164	3708.75	400.881	3708.75	297.825	3708.75	259.219									0.60494	-0.13742	-2.59478	-7.34155	-12.9761	-18.9628	-30.5261	-40.3374							-21.5721	0.00673	-21.5721	7.34986e-06	-21.5889	0.000205796	-21.5889	0	-21.5889	0
	3707.54	0	3707.54	114.847	3707.54	170.699	3707.54	495.398	3707.54	170.699	3707.54	141.35	3707.54	192.088									0.60741	-0.13737	-2.59507	-7.34803	-12.9902	-18.9811	-30.5472	-40.3584							-21.5612	0.01276	-21.5612	7.34986e-06	-21.5767	0.000558589	-21.5767	0	-21.5767	0
	3706.34	194.304	3706.34	114.268	3706.34	513.776	3706.34	453.279	3706.34	513.776	3706.34	351.072	3706.34	168.768									0.60988	-0.13732	-2.59536	-7.35451	-13.0043	-18.9994	-30.5682	-40.3794							-21.5517	0.02227	-21.5517	1.46997e-05	-21.5671	0.00137	-21.5671	7.34986e-06	-21.5671	7.34986e-06
	3705.13	135.833	3705.13	207.199	3705.13	444.836	3705.13	508.699	3705.13	444.836	3705.13	343.802	3705.13	213.107									0.61235	-0.13726	-2.59565	-7.36099	-13.0183	-19.0177	-30.5892	-40.4005							-21.5422	0.03579	-21.5422	2.93994e-05	-21.5576	0.00309	-21.5576	1.46997e-05	-21.5576	1.46997e-05
	3703.93	109.216	3703.93	154.86	3703.93	407.754	3703.93	391.016	3703.93	407.754	3703.93	362.342	3703.93	140.055									0.61481	-0.13721	-2.59594	-7.36747	-13.0324	-19.0361	-30.6103	-40.4215							-21.5313	0.05294	-21.5313	4.40992e-05	-21.5467	0.00644	-21.5467	2.20496e-05	-21.5467	2.93994e-05
	3702.72	138.311	3702.72	96.561	3702.72	269.252	3702.72	601.593	3702.72	269.252	3702.72	323.166	3702.72	230.135									0.61728	-0.13716	-2.59623	-7.37395	-13.0465	-19.0544	-30.6313	-40.4425							-21.5204	0.07209	-21.5204	5.87989e-05	-21.5372	0.01234	-21.5372	4.40992e-05	-21.5372	5.87989e-05
	3701.51	40.1216	3701.51	113.852	3701.51	502.688	3701.51	688.806	3701.51	502.688	3701.51	91.0598	3701.51	0									0.61975	-0.1371	-2.59644	-7.38019	-13.0605	-19.0729	-30.6528	-40.4641							-21.5109	0.09038	-21.5109	7.34986e-05	-21.5263	0.02177	-21.5263	8.08485e-05	-21.5263	0.000110248
	3700.3	244.194	3700.3	97.3227	3700.3	441.768	3700.3	608.977	3700.3	441.768	3700.3	474.009	3700.3	342.488									0.62222	-0.13705	-2.59665	-7.38643	-13.0745	-19.0914	-30.6743	-40.4858							-21.5	0.1043	-21.5	8.08485e-05	-21.5168	0.03536	-21.5168	0.000132298	-21.5168	0.000176397
	3699.1	134.098	3699.1	74.8135	3699.1	456.413	3699.1	813.459	3699.1	456.413	3699.1	443.266	3699.1	185.873									0.62469	-0.137	-2.59686	-7.39267	-13.0885	-19.1099	-30.6958	-40.5074							-21.4905	0.1108	-21.4905	8.81983e-05	-21.5059	0.05288	-21.5059	0.000198446	-21.5059	0.000257245
	3697.89	139.325	3697.89	175.544	3697.89	0	3697.89	566.706	3697.89	0	3697.89	245.554	3697.89	275.775									0.62716	-0.13694	-2.59707	-7.3989	-13.1025	-19.1284	-30.7173	-40.529							-21.4809	0.1084	-21.4809	8.08485e-05	-21.4964	0.07279	-21.4964	0.000271945	-21.4964	0.000360143
	3696.68	144.557	3696.68	107.315	3696.68	300.28	3696.68	465.124	3696.68	300.28	3696.68	183	3696.68	0									0.62963	-0.13689	-2.59728	-7.40514	-13.1166	-19.1469	-30.7388	-40.5506							-21.4701	0.09761	-21.4701	7.34986e-05	-21.4869	0.09224	-21.4869	0.000345444	-21.4869	0.000455691
	3695.47	153.765	3695.47	382.826	3695.47	415.672	3695.47	0	3695.47	415.672	3695.47	152.219	3695.47	243.385									0.6321	-0.13684	-2.59745	-7.41124	-13.1306	-19.1656	-30.7607	-40.5727							-21.4592	0.08091	-21.4592	6.61488e-05	-21.476	0.1076	-21.476	0.000404242	-21.476	0.00052919
	3694.27	178.862	3694.27	125.848	3694.27	308.54	3694.27	594.308	3694.27	308.54	3694.27	226.679	3694.27	0									0.63457	-0.13678	-2.59761	-7.41734	-13.1446	-19.1843	-30.7825	-40.5948							-21.4496	0.06175	-21.4496	5.1449e-05	-21.4651	0.1156	-21.4651	0.000433642	-21.4651	0.000573289
	3693.06	247.652	3693.06	180.778	3693.06	634.419	3693.06	624.355	3693.06	634.419	3693.06	185.886	3693.06	451.764									0.63704	-0.13673	-2.59778	-7.42343	-13.1586	-19.203	-30.8044	-40.6169							-21.4401	0.04338	-21.4401	3.67493e-05	-21.4556	0.1142	-21.4556	0.000426292	-21.4556	0.000565939
	3691.85	195.284	3691.85	368.719	3691.85	374.389	3691.85	634.546	3691.85	374.389	3691.85	262.233	3691.85	400.971									0.63951	-0.13667	-2.59795	-7.42953	-13.1726	-19.2217	-30.8263	-40.639							-21.4292	0.02806	-21.4292	2.20496e-05	-21.4447	0.104	-21.4447	0.000389543	-21.4447	0.00051449
	3690.64	0	3690.64	80.0991	3690.64	342.78	3690.64	335.031	3690.64	342.78	3690.64	106.221	3690.64	246.961									0.64198	-0.13662	-2.59812	-7.43563	-13.1867	-19.2404	-30.8482	-40.6611							-21.4184	0.0167	-21.4184	1.46997e-05	-21.4352	0.08709	-21.4352	0.000330744	-21.4352	0.000426292
	3689.43	313.638	3689.43	0	3689.43	458.067	3689.43	627.162	3689.43	458.067	3689.43	399.517	3689.43	237.906									0.64444	-0.13657	-2.59822	-7.44147	-13.2006	-19.2593	-30.8706	-40.6838							-21.4088	0.00916	-21.4088	7.34986e-06	-21.4243	0.06716	-21.4243	0.000249895	-21.4243	0.000330744
	3688.22	323.499	3688.22	186.046	3688.22	319.29	3688.22	609.599	3688.22	319.29	3688.22	109.202	3688.22	181.229									0.64691	-0.13651	-2.59831	-7.44732	-13.2145	-19.2782	-30.893	-40.7065							-21.398	0.00462	-21.398	0	-21.4148	0.04768	-21.4148	0.000176397	-21.4148	0.000235196
	3687.01	174.625	3687.01	235.092	3687.01	0	3687.01	500.781	3687.01	0	3687.01	433.405	3687.01	82.9004									0.64938	-0.13646	-2.5984	-7.45317	-13.2285	-19.2971	-30.9153	-40.7292							-21.3884	0.00215	-21.3884	0	-21.4039	0.03116	-21.4039	0.000117598	-21.4039	0.000154347
	3685.8	0	3685.8	50.029	3685.8	226.088	3685.8	675.704	3685.8	226.088	3685.8	221.814	3685.8	190.928									0.65185	-0.1364	-2.59849	-7.45902	-13.2424	-19.316	-30.9377	-40.7519							-21.3789	0.000918733	-21.3789	0	-21.3943	0.01875	-21.3943	7.34986e-05	-21.3943	9.55482e-05
	3684.59	67.6201	3684.59	150.645	3684.59	525.479	3684.59	737.518	3684.59	525.479	3684.59	430.766	3684.59	449.656									0.65432	-0.13635	-2.59859	-7.46487	-13.2564	-19.3349	-30.9601	-40.7747							-21.368	0.000360143	-21.368	0	-21.3848	0.01038	-21.3848	3.67493e-05	-21.3848	5.1449e-05
	3683.38	137.197	3683.38	292.872	3683.38	459.87	3683.38	743.793	3683.38	459.87	3683.38	244.969	3683.38	543.691									0.65679	-0.13629	-2.59865	-7.47056	-13.2703	-19.3539	-30.9828	-40.7978							-21.3571	0.000132298	-21.3571	0	-21.3739	0.00529	-21.3739	2.20496e-05	-21.3739	2.93994e-05
	3682.17	103.646	3682.17	109.858	3682.17	481.534	3682.17	633.099	3682.17	481.534	3682.17	196.015	3682.17	231.232									0.65926	-0.13624	-2.5987	-7.47625	-13.2842	-19.3729	-31.0056	-40.821							-21.3476	4.40992e-05	-21.3476	0	-21.3631	0.00248	-21.3631	7.34986e-06	-21.3631	1.46997e-05
	3680.96	153.367	3680.96	250.034	3680.96	546.794	3680.96	357.923	3680.96	546.794	3680.96	117.313	3680.96	358.971									0.66173	-0.13618	-2.59876	-7.48194	-13.2981	-19.392	-31.0283	-40.8441							-21.3381	1.46997e-05	-21.3381	0	-21.3535	0.00107	-21.3535	7.34986e-06	-21.3535	7.34986e-06
	3679.75	189.194	3679.75	300.971	3679.75	253.297	3679.75	532.774	3679.75	253.297	3679.75	412.78	3679.75	312.244									0.6642	-0.13613	-2.59882	-7.48763	-13.312	-19.411	-31.051	-40.8673							-21.3272	7.34986e-06	-21.3272	0	-21.344	0.000426292	-21.344	0	-21.344	0
	3678.54	100.166	3678.54	169.567	3678.54	284.905	3678.54	303.324	3678.54	284.905	3678.54	519.847	3678.54	0									0.66667	-0.13607	-2.59888	-7.49332	-13.3259	-19.43	-31.0738	-40.8905							-21.3163	0	-21.3163	0	-21.3331	0.000154347	-21.3331	0	-21.3331	0
	3677.33	62.6841	3677.33	228.404	3677.33	647.36	3677.33	468.242	3677.33	647.36	3677.33	349.468	3677.33	670.041									0.66914	-0.13602	-2.59887	-7.49876	-13.3397	-19.4492	-31.0969	-40.9142							-21.3068	0	-21.3068	0	-21.3222	5.1449e-05	-21.3222	0	-21.3222	0
	3676.12	146.048	3676.12	0	3676.12	619.456	3676.12	704.419	3676.12	619.456	3676.12	347.491	3676.12	349.41									0.6716	-0.13596	-2.59886	-7.5042	-13.3534	-19.4683	-31.1201	-40.9379							-21.2973	0	-21.2973	0	-21.3127	1.46997e-05	-21.3127	0	-21.3127	0
	3674.9	237.303	3674.9	116.093	3674.9	292.508	3674.9	336.468	3674.9	292.508	3674.9	448.475	3674.9	423.021									0.67407	-0.13591	-2.59886	-7.50964	-13.3672	-19.4875	-31.1432	-40.9616							-21.2864	0	-21.2864	0	-21.3018	7.34986e-06	-21.3018	0	-21.3018	0
	3673.69	96.8481	3673.69	180.647	3673.69	809.218	3673.69	542.907	3673.69	809.218	3673.69	567.199	3673.69	413.441									0.67654	-0.13585	-2.59885	-7.51508	-13.381	-19.5066	-31.1664	-40.9853							-21.2768	0	-21.2768	0	-21.2923	0	-21.2923	0	-21.2923	0
	3672.48	0	3672.48	217.461	3672.48	668.456	3672.48	501.815	3672.48	668.456	3672.48	533.404	3672.48	0									0.67901	-0.1358	-2.59885	-7.52052	-13.3947	-19.5258	-31.1895	-41.009							-21.266	0	-21.266	0	-21.2814	0	-21.2814	0	-21.2814	0
	3671.27	290.707	3671.27	262.174	3671.27	236.786	3671.27	347.924	3671.27	236.786	3671.27	273.937	3671.27	267.666									0.68148	-0.13575	-2.59881	-7.52581	-13.4085	-19.5451	-31.213	-41.0332							-21.2551	0	-21.2551	0	-21.2719	0	-21.2719	0	-21.2719	0
	3670.05	231.02	3670.05	439.457	3670.05	224.829	3670.05	326.697	3670.05	224.829	3670.05	317.33	3670.05	58.293									0.68395	-0.13569	-2.59878	-7.5311	-13.4222	-19.5644	-31.2365	-41.0574							-21.2456	0	-21.2456	0	-21.261	0	-21.261	0	-21.261	0
	3668.84	220.821	3668.84	488.052	3668.84	537.374	3668.84	726.944	3668.84	537.374	3668.84	604.039	3668.84	76.5391									0.68642	-0.13564	-2.59875	-7.5364	-13.4359	-19.5837	-31.26	-41.0816							-21.236	0	-21.236	0	-21.2515	0	-21.2515	0	-21.2515	0
	3667.63	190.844	3667.63	267.585	3667.63	881.452	3667.63	590.946	3667.63	881.452	3667.63	528.583	3667.63	359.867									0.68889	-0.13558	-2.59871	-7.54169	-13.4497	-19.603	-31.2836	-41.1057							-21.2251	0	-21.2251	0	-21.242	0	-21.242	0	-21.242	0
	3666.42	91.6514	3666.42	187.629	3666.42	637.971	3666.42	455.012	3666.42	637.971	3666.42	425.434	3666.42	391.895									0.69136	-0.13553	-2.59868	-7.54698	-13.4634	-19.6223	-31.3071	-41.1299							-21.2143	0	-21.2143	0	-21.2297	0	-21.2297	0	-21.2297	0
	3665.2	124.992	3665.2	244.142	3665.2	701.104	3665.2	364.621	3665.2	701.104	3665.2	484.453	3665.2	198.48									0.69383	-0.13547	-2.59859	-7.55202	-13.477	-19.6417	-31.331	-41.1547							-21.2047	0	-21.2047	0	-21.2202	0	-21.2202	0	-21.2202	0
	3663.99	102.959	3663.99	365.876	3663.99	349.012	3663.99	707.279	3663.99	349.012	3663.99	393.147	3663.99	394.635									0.6963	-0.13542	-2.5985	-7.55707	-13.4906	-19.6611	-31.355	-41.1795							-21.1952	0	-21.1952	0	-21.2107	0	-21.2107	0	-21.2107	0
	3662.77	177.799	3662.77	200.929	3662.77	522.876	3662.77	779.002	3662.77	522.876	3662.77	479.758	3662.77	610.484									0.69877	-0.13536	-2.5984	-7.56211	-13.5042	-19.6805	-31.3789	-41.2042							-21.1843	0	-21.1843	0	-21.1998	0	-21.1998	0	-21.1998	0
	3661.56	466.063	3661.56	368.082	3661.56	560.309	3661.56	489.032	3661.56	560.309	3661.56	526.769	3661.56	541.652									0.70123	-0.13531	-2.59831	-7.56715	-13.5178	-19.6999	-31.4029	-41.229							-21.1734	0	-21.1734	0	-21.1903	0	-21.1903	0	-21.1903	0
	3660.34	54.7021	3660.34	590.486	3660.34	765.692	3660.34	598.342	3660.34	765.692	3660.34	397.87	3660.34	449.133									0.7037	-0.13525	-2.59822	-7.57219	-13.5313	-19.7193	-31.4269	-41.2538							-21.1639	0	-21.1639	0	-21.1794	0	-21.1794	0	-21.1794	0
	3659.13	267.806	3659.13	253.699	3659.13	520.549	3659.13	893.337	3659.13	520.549	3659.13	502.11	3659.13	522.607									0.70617	-0.1352	-2.5981	-7.57707	-13.5449	-19.7388	-31.4512	-41.279							-21.153	0	-21.153	0	-21.1699	0	-21.1699	0	-21.1699	0
	3657.92	330.708	3657.92	195.544	3657.92	585.62	3657.92	654.911	3657.92	585.62	3657.92	468.009	3657.92	519.016									0.70864	-0.13515	-2.59798	-7.58196	-13.5584	-19.7584	-31.4754	-41.3042							-21.1435	0	-21.1435	0	-21.159	0	-21.159	0	-21.159	0
	3656.7	399.512	3656.7	325.026	3656.7	218.159	3656.7	752.319	3656.7	218.159	3656.7	396.372	3656.7	152.041									0.71111	-0.13509	-2.59787	-7.58684	-13.5719	-19.7779	-31.4997	-41.3294							-21.134	0	-21.134	0	-21.1494	0	-21.1494	0	-21.1494	0
	3655.48	397.207	3655.48	326.12	3655.48	780.856	3655.48	411.356	3655.48	780.856	3655.48	650.53	3655.48	575.029									0.71358	-0.13504	-2.59775	-7.59172	-13.5854	-19.7974	-31.524	-41.3546							-21.1231	0	-21.1231	0	-21.1399	0	-21.1399	0	-21.1399	0
	3654.27	165.898	3654.27	384.454	3654.27	644.485	3654.27	799.011	3654.27	644.485	3654.27	488.004	3654.27	338.48									0.71605	-0.13498	-2.59763	-7.59661	-13.5989	-19.8169	-31.5483	-41.3798							-21.1122	0	-21.1122	0	-21.1277	0	-21.1277	0	-21.1277	0
	3653.05	361.02	3653.05	288.796	3653.05	762.786	3653.05	1010.86	3653.05	762.786	3653.05	645.269	3653.05	498.758									0.71852	-0.13493	-2.59747	-7.60124	-13.6122	-19.8365	-31.573	-41.4055							-21.1027	0	-21.1027	0	-21.1181	0	-21.1181	0	-21.1181	0
	3651.84	258.078	3651.84	199.11	3651.84	652.126	3651.84	764.818	3651.84	652.126	3651.84	603.125	3651.84	641.213									0.72099	-0.13487	-2.5973	-7.60588	-13.6255	-19.856	-31.5976	-41.4312							-21.0932	0	-21.0932	0	-21.1086	0	-21.1086	0	-21.1086	0
	3650.62	354.457	3650.62	383.703	3650.62	732.899	3650.62	751.698	3650.62	732.899	3650.62	616.212	3650.62	509.361									0.72346	-0.13482	-2.59714	-7.61051	-13.6388	-19.8756	-31.6223	-41.4569							-21.0823	0	-21.0823	0	-21.0977	0	-21.0977	0	-21.0977	0
	3649.4	180.541	3649.4	593.866	3649.4	663.719	3649.4	1034.5	3649.4	663.719	3649.4	753.546	3649.4	495.924									0.72593	-0.13476	-2.59697	-7.61515	-13.6522	-19.8951	-31.6469	-41.4827							-21.0714	0	-21.0714	0	-21.0882	0	-21.0882	0	-21.0882	0
	3648.19	136.863	3648.19	561.349	3648.19	1006.78	3648.19	1145.62	3648.19	1006.78	3648.19	871.071	3648.19	397.68									0.7284	-0.13471	-2.59681	-7.61978	-13.6655	-19.9147	-31.6716	-41.5084							-21.0619	0	-21.0619	0	-21.0773	0	-21.0773	0	-21.0773	0
	3646.97	365.332	3646.97	471.663	3646.97	697.005	3646.97	692.737	3646.97	697.005	3646.97	467.93	3646.97	520.332									0.73086	-0.13466	-2.59663	-7.62428	-13.6787	-19.9343	-31.6966	-41.5346							-21.051	0	-21.051	0	-21.0678	0	-21.0678	0	-21.0678	0
	3645.75	278.262	3645.75	488.465	3645.75	846.719	3645.75	1089.79	3645.75	846.719	3645.75	658.357	3645.75	508.869									0.73333	-0.1346	-2.59644	-7.62877	-13.692	-19.954	-31.7216	-41.5607							-21.0415	0	-21.0415	0	-21.0569	0	-21.0569	0	-21.0569	0
	3644.54	238.535	3644.54	590.03	3644.54	822.921	3644.54	1112.18	3644.54	822.921	3644.54	450.494	3644.54	672.854									0.7358	-0.13455	-2.59626	-7.63326	-13.7052	-19.9737	-31.7466	-41.5869							-21.0319	0	-21.0319	0	-21.0474	0	-21.0474	0	-21.0474	0
	3643.32	419.559	3643.32	535.862	3643.32	747.885	3643.32	965.08	3643.32	747.885	3643.32	684.151	3643.32	365.746									0.73827	-0.13449	-2.59607	-7.63775	-13.7184	-19.9933	-31.7716	-41.6131							-21.0211	0	-21.0211	0	-21.0379	0	-21.0379	0	-21.0379	0
	3642.1	218.241	3642.1	629.485	3642.1	897.516	3642.1	717.556	3642.1	897.516	3642.1	547.243	3642.1	293.238									0.74074	-0.13444	-2.59589	-7.64225	-13.7317	-20.013	-31.7966	-41.6392							-21.0102	0	-21.0102	0	-21.027	0	-21.027	0	-21.027	0
	3640.88	397.23	3640.88	464.998	3640.88	611.708	3640.88	714.438	3640.88	611.708	3640.88	733.451	3640.88	971.371									0.74321	-0.13439	-2.59566	-7.64649	-13.7447	-20.0327	-31.822	-41.666							-21.0007	0	-21.0007	0	-21.0161	0	-21.0161	0	-21.0161	0
	3639.66	392.968	3639.66	722.09	3639.66	869.643	3639.66	1059.97	3639.66	869.643	3639.66	758.045	3639.66	459.527									0.74568	-0.13433	-2.59543	-7.65074	-13.7578	-20.0524	-31.8473	-41.6927							-20.9911	0	-20.9911	0	-21.0066	0	-21.0066	0	-21.0066	0
	3638.44	317.811	3638.44	602.934	3638.44	873.444	3638.44	777.17	3638.44	873.444	3638.44	814.108	3638.44	745.471									0.74815	-0.13428	-2.59521	-7.65499	-13.7708	-20.0721	-31.8727	-41.7194							-20.9803	0	-20.9803	0	-20.9957	0	-20.9957	0	-20.9957	0
	3637.23	193.457	3637.23	511.388	3637.23	867.397	3637.23	1073.37	3637.23	867.397	3637.23	751.984	3637.23	395.324									0.75062	-0.13422	-2.59498	-7.65924	-13.7838	-20.0918	-31.8981	-41.7462							-20.9694	0	-20.9694	0	-20.9848	0	-20.9848	0	-20.9848	0
	3636.01	75.0586	3636.01	547.841	3636.01	816.083	3636.01	828.111	3636.01	816.083	3636.01	961.522	3636.01	787.482									0.75309	-0.13417	-2.59475	-7.66349	-13.7969	-20.1115	-31.9235	-41.7729							-20.9598	0	-20.9598	0	-20.9753	0	-20.9753	0	-20.9753	0
	3634.79	350.352	3634.79	377.603	3634.79	1038.37	3634.79	746.315	3634.79	1038.37	3634.79	678.893	3634.79	496.506									0.75556	-0.13412	-2.59451	-7.66758	-13.8098	-20.1313	-31.9492	-41.8							-20.949	0	-20.949	0	-20.9658	0	-20.9658	0	-20.9658	0
	3633.57	312.651	3633.57	396.356	3633.57	1000.82	3633.57	914.49	3633.57	1000.82	3633.57	701.362	3633.57	725.164									0.75802	-0.13406	-2.59426	-7.67168	-13.8227	-20.1511	-31.9749	-41.8272							-20.9394	0	-20.9394	0	-20.9549	0	-20.9549	0	-20.9549	0
	3632.35	292.672	3632.35	570.529	3632.35	721.28	3632.35	907.505	3632.35	721.28	3632.35	887.099	3632.35	507.111									0.76049	-0.13401	-2.59402	-7.67578	-13.8357	-20.1708	-32.0006	-41.8543							-20.9299	0	-20.9299	0	-20.9454	0	-20.9454	0	-20.9454	0
	3631.13	414.337	3631.13	498.752	3631.13	778.235	3631.13	1010.7	3631.13	778.235	3631.13	905.531	3631.13	725.848									0.76296	-0.13395	-2.59377	-7.67987	-13.8486	-20.1906	-32.0263	-41.8815							-20.919	0	-20.919	0	-20.9345	0	-20.9345	0	-20.9345	0
	3629.91	309.776	3629.91	631.534	3629.91	597.184	3629.91	1277.12	3629.91	597.184	3629.91	821.657	3629.91	537.379									0.76543	-0.1339	-2.59353	-7.68397	-13.8615	-20.2103	-32.052	-41.9086							-20.9081	0	-20.9081	0	-20.9249	0	-20.9249	0	-20.9249	0
	3628.69	193.457	3628.69	604.987	3628.69	1232.26	3628.69	809.979	3628.69	1232.26	3628.69	843.973	3628.69	325.389									0.7679	-0.13385	-2.59325	-7.68783	-13.8742	-20.2301	-32.078	-41.9363							-20.8986	0	-20.8986	0	-20.9141	0	-20.9141	0	-20.9141	0
	3627.47	317.038	3627.47	385.791	3627.47	775.96	3627.47	1039.01	3627.47	775.96	3627.47	858.389	3627.47	850.738									0.77037	-0.13379	-2.59297	-7.69169	-13.8869	-20.2498	-32.104	-41.9639							-20.8891	0	-20.8891	0	-20.9045	0	-20.9045	0	-20.9045	0
	3626.25	529.027	3626.25	416.303	3626.25	1062.85	3626.25	1161.82	3626.25	1062.85	3626.25	568.096	3626.25	970.963									0.77284	-0.13374	-2.59269	-7.69555	-13.8996	-20.2696	-32.13	-41.9915							-20.8782	0	-20.8782	0	-20.8937	0	-20.8937	0	-20.8937	0
	3625.02	347.881	3625.02	564.725	3625.02	929.061	3625.02	746.108	3625.02	929.061	3625.02	918.568	3625.02	682.369									0.77531	-0.13368	-2.59241	-7.69941	-13.9123	-20.2893	-32.156	-42.0191							-20.8673	0	-20.8673	0	-20.8828	0	-20.8828	0	-20.8828	0
	3623.8	379.014	3623.8	605.028	3623.8	653.852	3623.8	1108.68	3623.8	653.852	3623.8	1062.56	3623.8	798.654									0.77778	-0.13363	-2.59213	-7.70328	-13.925	-20.309	-32.182	-42.0468							-20.8578	0	-20.8578	0	-20.8732	0	-20.8732	0	-20.8732	0
	3622.58	343.34	3622.58	425.281	3622.58	594.848	3622.58	1137.16	3622.58	594.848	3622.58	807.68	3622.58	639.859									0.78025	-0.13358	-2.59183	-7.707	-13.9375	-20.3288	-32.2083	-42.0748							-20.8469	0	-20.8469	0	-20.8637	0	-20.8637	0	-20.8637	0
	3621.36	252.685	3621.36	573.624	3621.36	594.794	3621.36	1047.79	3621.36	594.794	3621.36	973.199	3621.36	1019.31									0.78272	-0.13352	-2.59154	-7.71073	-13.9501	-20.3486	-32.2347	-42.1029							-20.8374	0	-20.8374	0	-20.8528	0	-20.8528	0	-20.8528	0
	3620.14	252.396	3620.14	641.386	3620.14	704.714	3620.14	887.774	3620.14	704.714	3620.14	820.493	3620.14	1017.64									0.78519	-0.13347	-2.59125	-7.71446	-13.9627	-20.3684	-32.261	-42.1309							-20.8279	0	-20.8279	0	-20.8433	0	-20.8433	0	-20.8433	0
	3618.91	625.165	3618.91	573.659	3618.91	1109.12	3618.91	869.198	3618.91	1109.12	3618.91	805.255	3618.91	580.088									0.78765	-0.13342	-2.59096	-7.71819	-13.9753	-20.3882	-32.2873	-42.159							-20.817	0	-20.817	0	-20.8324	0	-20.8324	0	-20.8324	0
	3617.69	487.394	3617.69	584.472	3617.69	873.405	3617.69	974.323	3617.69	873.405	3617.69	784.111	3617.69	708.068									0.79012	-0.13337	-2.59066	-7.72191	-13.9878	-20.408	-32.3136	-42.187							-20.8061	0	-20.8061	0	-20.8229	0	-20.8229	0	-20.8229	0
	3616.47	396.781	3616.47	518.744	3616.47	653.487	3616.47	1069.61	3616.47	653.487	3616.47	674.631	3616.47	529.818									0.79259	-0.13331	-2.59034	-7.72541	-14.0002	-20.4278	-32.3403	-42.2156							-20.7966	0	-20.7966	0	-20.812	0	-20.812	0	-20.812	0
	3615.25	563.267	3615.25	788.587	3615.25	828.079	3615.25	884.262	3615.25	828.079	3615.25	973.328	3615.25	569.453									0.79506	-0.13326	-2.59001	-7.72891	-14.0125	-20.4476	-32.367	-42.2442							-20.7871	0	-20.7871	0	-20.8025	0	-20.8025	0	-20.8025	0
	3614.02	329.452	3614.02	654.179	3614.02	1208.62	3614.02	1162.02	3614.02	1208.62	3614.02	905	3614.02	913.18									0.79753	-0.1332	-2.58969	-7.7324	-14.0249	-20.4674	-32.3936	-42.2728							-20.7762	0	-20.7762	0	-20.793	0	-20.793	0	-20.793	0
	3612.8	415.466	3612.8	729.712	3612.8	1041.73	3612.8	1008.14	3612.8	1041.73	3612.8	820.983	3612.8	874.27									0.8	-0.13315	-2.58936	-7.7359	-14.0372	-20.4872	-32.4203	-42.3014							-20.7653	0	-20.7653	0	-20.7807	0	-20.7807	0	-20.7807	0
	3611.58	577.934	3611.58	881.704	3611.58	837.649	3611.58	1175.98	3611.58	837.649	3611.58	707.553	3611.58	643.172									0.80247	-0.1331	-2.58904	-7.7394	-14.0496	-20.5069	-32.447	-42.33							-20.7558	0	-20.7558	0	-20.7712	0	-20.7712	0	-20.7712	0
	3610.35	416.8	3610.35	672.837	3610.35	786.589	3610.35	853.553	3610.35	786.589	3610.35	952.978	3610.35	863.158									0.80494	-0.13304	-2.5887	-7.74276	-14.0617	-20.5267	-32.4739	-42.359							-20.7462	0	-20.7462	0	-20.7617	0	-20.7617	0	-20.7617	0
	3609.13	379.24	3609.13	515.029	3609.13	900.233	3609.13	1084.12	3609.13	900.233	3609.13	1153.19	3609.13	669.404									0.80741	-0.13299	-2.58836	-7.74611	-14.0739	-20.5465	-32.5009	-42.388							-20.7354	0	-20.7354	0	-20.7508	0	-20.7508	0	-20.7508	0
	3607.9	594.547	3607.9	651.301	3607.9	988.356	3607.9	1032.36	3607.9	988.356	3607.9	931.884	3607.9	789.342									0.80988	-0.13294	-2.58803	-7.74947	-14.0861	-20.5663	-32.5278	-42.417							-20.7245	0	-20.7245	0	-20.7413	0	-20.7413	0	-20.7413	0
	3606.68	294.362	3606.68	662.094	3606.68	980.419	3606.68	945.366	3606.68	980.419	3606.68	904.652	3606.68	558.441									0.81235	-0.13288	-2.58769	-7.75283	-14.0983	-20.5861	-32.5547	-42.446							-20.7149	0	-20.7149	0	-20.7304	0	-20.7304	0	-20.7304	0
	3605.45	454.743	3605.45	788.496	3605.45	1191.94	3605.45	731.054	3605.45	1191.94	3605.45	832.338	3605.45	396.203									0.81481	-0.13283	-2.58736	-7.75619	-14.1105	-20.6059	-32.5817	-42.4749							-20.704	0	-20.704	0	-20.7209	0	-20.7209	0	-20.7209	0
	3604.23	393.697	3604.23	760.089	3604.23	847.022	3604.23	1069.28	3604.23	847.022	3604.23	887.366	3604.23	757.084									0.81728	-0.13278	-2.587	-7.75933	-14.1224	-20.6256	-32.6089	-42.5044							-20.6945	0	-20.6945	0	-20.71	0	-20.71	0	-20.71	0
	3603	534.413	3603	733.651	3603	1003.65	3603	954.95	3603	1003.65	3603	830.704	3603	430.348									0.81975	-0.13273	-2.58663	-7.76247	-14.1343	-20.6453	-32.6361	-42.5338							-20.685	0	-20.685	0	-20.7005	0	-20.7005	0	-20.7005	0
	3601.78	463.584	3601.78	648.473	3601.78	1164.13	3601.78	917.051	3601.78	1164.13	3601.78	858.25	3601.78	618.758									0.82222	-0.13267	-2.58627	-7.76561	-14.1463	-20.665	-32.6633	-42.5632							-20.6741	0	-20.6741	0	-20.6896	0	-20.6896	0	-20.6896	0
	3600.55	324.259	3600.55	782.625	3600.55	1026.97	3600.55	830.235	3600.55	1026.97	3600.55	909.25	3600.55	752.283									0.82469	-0.13262	-2.58591	-7.76875	-14.1582	-20.6847	-32.6905	-42.5927							-20.6632	0	-20.6632	0	-20.6787	0	-20.6787	0	-20.6787	0
	3599.33	294.604	3599.33	693.559	3599.33	637.325	3599.33	839.388	3599.33	637.325	3599.33	1063.97	3599.33	637.146									0.82716	-0.13257	-2.58555	-7.77189	-14.1701	-20.7044	-32.7177	-42.6221							-20.6537	0	-20.6537	0	-20.6692	0	-20.6692	0	-20.6692	0
	3598.1	390.222	3598.1	721.97	3598.1	1175.53	3598.1	588.249	3598.1	1175.53	3598.1	889.791	3598.1	860.646									0.82963	-0.13251	-2.58518	-7.77491	-14.1819	-20.7241	-32.7452	-42.6519							-20.6442	0	-20.6442	0	-20.6596	0	-20.6596	0	-20.6596	0
	3596.87	546.464	3596.87	605.562	3596.87	1167.59	3596.87	1119.93	3596.87	1167.59	3596.87	1038.53	3596.87	1117.33									0.8321	-0.13246	-2.58481	-7.77793	-14.1937	-20.7439	-32.7727	-42.6818							-20.6333	0	-20.6333	0	-20.6487	0	-20.6487	0	-20.6487	0
	3595.65	405.271	3595.65	704.414	3595.65	1097.05	3595.65	1097.77	3595.65	1097.05	3595.65	913.297	3595.65	855.459									0.83457	-0.13241	-2.58444	-7.78095	-14.2055	-20.7636	-32.8002	-42.7116							-20.6224	0	-20.6224	0	-20.6379	0	-20.6379	0	-20.6379	0
	3594.42	516.463	3594.42	795.397	3594.42	1061.75	3594.42	1016.95	3594.42	1061.75	3594.42	1061.93	3594.42	693.451									0.83704	-0.13236	-2.58407	-7.78397	-14.2173	-20.7833	-32.8276	-42.7415							-20.6129	0	-20.6129	0	-20.6283	0	-20.6283	0	-20.6283	0
	3593.19	451.603	3593.19	757.288	3593.19	961.925	3593.19	1080.89	3593.19	961.925	3593.19	1200.71	3593.19	875.705									0.83951	-0.1323	-2.5837	-7.78699	-14.2291	-20.803	-32.8551	-42.7713							-20.602	0	-20.602	0	-20.6188	0	-20.6188	0	-20.6188	0
	3591.96	261.626	3591.96	727.01	3591.96	705.714	3591.96	1148.74	3591.96	705.714	3591.96	1067.63	3591.96	891.689									0.84198	-0.13225	-2.58331	-7.7898	-14.2406	-20.8227	-32.8829	-42.8016							-20.5925	0	-20.5925	0	-20.6079	0	-20.6079	0	-20.6079	0
	3590.74	628.881	3590.74	860.963	3590.74	852.323	3590.74	1112.97	3590.74	852.323	3590.74	971.719	3590.74	485.4									0.84444	-0.1322	-2.58292	-7.79261	-14.2521	-20.8423	-32.9107	-42.832							-20.583	0	-20.583	0	-20.5984	0	-20.5984	0	-20.5984	0
	3589.51	542.537	3589.51	783.775	3589.51	1037.97	3589.51	1077.22	3589.51	1037.97	3589.51	1020.46	3589.51	722.322									0.84691	-0.13214	-2.58252	-7.79541	-14.2636	-20.862	-32.9385	-42.8623							-20.5721	0	-20.5721	0	-20.5875	0	-20.5875	0	-20.5875	0
	3588.28	512.897	3588.28	798.467	3588.28	1008.59	3588.28	1088.41	3588.28	1008.59	3588.28	969.497	3588.28	509.689									0.84938	-0.13209	-2.58213	-7.79822	-14.2751	-20.8816	-32.9663	-42.8927							-20.5612	0	-20.5612	0	-20.578	0	-20.578	0	-20.578	0
	3587.05	702.101	3587.05	660.759	3587.05	1117.94	3587.05	1062.48	3587.05	1117.94	3587.05	975.194	3587.05	551.135									0.85185	-0.13204	-2.58174	-7.80103	-14.2866	-20.9013	-32.9941	-42.923							-20.5517	0	-20.5517	0	-20.5671	0	-20.5671	0	-20.5671	0
	3585.82	488.816	3585.82	736.031	3585.82	791.632	3585.82	934.995	3585.82	791.632	3585.82	1053.15	3585.82	795.727									0.85432	-0.13199	-2.58134	-7.80372	-14.298	-20.9209	-33.0221	-42.9537							-20.5421	0	-20.5421	0	-20.5576	0	-20.5576	0	-20.5576	0
	3584.59	470.925	3584.59	524.172	3584.59	1125.59	3584.59	1250.93	3584.59	1125.59	3584.59	1160.34	3584.59	887.883									0.85679	-0.13193	-2.58094	-7.8064	-14.3093	-20.9405	-33.0501	-42.9844							-20.5313	0	-20.5313	0	-20.5467	0	-20.5467	0	-20.5467	0
	3583.37	423.75	3583.37	617.035	3583.37	947.821	3583.37	1029.77	3583.37	947.821	3583.37	1007.77	3583.37	1122.56									0.85926	-0.13188	-2.58054	-7.80908	-14.3207	-20.9601	-33.0781	-43.0151							-20.5204	0	-20.5204	0	-20.5358	0	-20.5358	0	-20.5358	0
	3582.14	478.113	3582.14	852.377	3582.14	938.014	3582.14	787.22	3582.14	938.014	3582.14	919.665	3582.14	673.814									0.86173	-0.13183	-2.58014	-7.81177	-14.332	-20.9797	-33.1061	-43.0459							-20.5109	0	-20.5109	0	-20.5263	0	-20.5263	0	-20.5263	0
	3580.91	682.764	3580.91	747.989	3580.91	926.266	3580.91	983.98	3580.91	926.266	3580.91	907.696	3580.91	990.426									0.8642	-0.13178	-2.57974	-7.81445	-14.3434	-20.9993	-33.1342	-43.0766							-20.5	0	-20.5	0	-20.5168	0	-20.5168	0	-20.5168	0
	3579.68	411.139	3579.68	686.59	3579.68	809.143	3579.68	1153.36	3579.68	809.143	3579.68	946.451	3579.68	674.596									0.86667	-0.13172	-2.57932	-7.81694	-14.3544	-21.0188	-33.1624	-43.1077							-20.4904	0	-20.4904	0	-20.5059	0	-20.5059	0	-20.5059	0
	3578.45	340.596	3578.45	830.093	3578.45	920.354	3578.45	762.679	3578.45	920.354	3578.45	1158.84	3578.45	1180.36									0.86914	-0.13167	-2.5789	-7.81943	-14.3655	-21.0383	-33.1906	-43.1388							-20.4809	0	-20.4809	0	-20.4964	0	-20.4964	0	-20.4964	0
	3577.22	527.6	3577.22	977.444	3577.22	772.063	3577.22	916.461	3577.22	772.063	3577.22	1144.81	3577.22	1040.19									0.8716	-0.13162	-2.57849	-7.82192	-14.3766	-21.0577	-33.2189	-43.1699							-20.47	0	-20.47	0	-20.4855	0	-20.4855	0	-20.4855	0
	3575.99	418.054	3575.99	806.816	3575.99	1015.88	3575.99	875.149	3575.99	1015.88	3575.99	959.143	3575.99	892.273									0.87407	-0.13156	-2.57807	-7.82441	-14.3876	-21.0772	-33.2471	-43.201							-20.4592	0	-20.4592	0	-20.476	0	-20.476	0	-20.476	7.34986e-06
	3574.76	398.256	3574.76	841.018	3574.76	961.239	3574.76	989.878	3574.76	961.239	3574.76	1186.95	3574.76	894.576									0.87654	-0.13151	-2.57765	-7.8269	-14.3987	-21.0967	-33.2754	-43.2322							-20.4496	0	-20.4496	0	-20.4651	7.34986e-06	-20.4651	1.46997e-05	-20.4651	1.46997e-05
	3573.52	577.344	3573.52	1202.78	3573.52	945.618	3573.52	1322.95	3573.52	945.618	3573.52	1168.97	3573.52	863.732									0.87901	-0.13146	-2.57723	-7.82928	-14.4096	-21.1161	-33.3038	-43.2637							-20.4401	0	-20.4401	0	-20.4555	2.20496e-05	-20.4555	4.40992e-05	-20.4555	6.61488e-05
	3572.29	717.376	3572.29	646.23	3572.29	1193.17	3572.29	657.82	3572.29	1193.17	3572.29	1043.77	3572.29	1049.29									0.88148	-0.13141	-2.57681	-7.83166	-14.4205	-21.1356	-33.3323	-43.2952							-20.4292	0	-20.4292	0	-20.4447	8.08485e-05	-20.4447	0.000146997	-20.4447	0.000220496
	3571.06	440.262	3571.06	1066.37	3571.06	838.38	3571.06	721.899	3571.06	838.38	3571.06	994.604	3571.06	708.525									0.88395	-0.13136	-2.57638	-7.83404	-14.4314	-21.155	-33.3608	-43.3267							-20.4183	0	-20.4183	0	-20.4338	0.000242545	-20.4338	0.000440992	-20.4338	0.000661488
	3569.83	467.244	3569.83	942.674	3569.83	889.05	3569.83	902.887	3569.83	889.05	3569.83	1152.01	3569.83	878.451									0.88642	-0.1313	-2.57596	-7.83642	-14.4423	-21.1745	-33.3893	-43.3582							-20.4088	0	-20.4088	0	-20.4243	0.000676187	-20.4243	0.00125	-20.4243	0.00187
	3568.6	457.201	3568.6	873.586	3568.6	1070.24	3568.6	1050.71	3568.6	1070.24	3568.6	1153.46	3568.6	882.709									0.88889	-0.13125	-2.57554	-7.8388	-14.4532	-21.1939	-33.4178	-43.3897							-20.3979	0	-20.3979	0	-20.4147	0.00175	-20.4147	0.00324	-20.4147	0.00484
	3567.37	569.881	3567.37	786.998	3567.37	1015.66	3567.37	680.325	3567.37	1015.66	3567.37	1297.1	3567.37	863.584									0.89136	-0.1312	-2.5751	-7.84099	-14.4638	-21.2132	-33.4466	-43.4217							-20.3884	0	-20.3884	0	-20.4038	0.00417	-20.4038	0.00772	-20.4038	0.01154
	3566.13	649.412	3566.13	1103.59	3566.13	1237.67	3566.13	1106.66	3566.13	1237.67	3566.13	1228.37	3566.13	754.883									0.89383	-0.13115	-2.57466	-7.84319	-14.4744	-21.2326	-33.4753	-43.4537							-20.3789	0	-20.3789	0	-20.393	0.00917	-20.393	0.01695	-20.393	0.02534
	3564.9	608.185	3564.9	795.021	3564.9	1038.99	3564.9	1051.89	3564.9	1038.99	3564.9	1225.87	3564.9	1033.72									0.8963	-0.13109	-2.57422	-7.84538	-14.485	-21.2519	-33.504	-43.4856							-20.368	0	-20.368	0	-20.3834	0.01853	-20.3834	0.03425	-20.3834	0.0512
	3563.67	584.497	3563.67	1047.26	3563.67	875.44	3563.67	950.435	3563.67	875.44	3563.67	902.113	3563.67	691.41									0.89877	-0.13104	-2.57378	-7.84757	-14.4956	-21.2712	-33.5328	-43.5176							-20.3571	0	-20.3571	0	-20.3739	0.03447	-20.3739	0.06372	-20.3739	0.09524
	3562.44	613.372	3562.44	991.864	3562.44	1253.07	3562.44	934.674	3562.44	1253.07	3562.44	1179.92	3562.44	808.596									0.90123	-0.13099	-2.57334	-7.84976	-14.5063	-21.2905	-33.5615	-43.5496							-20.3476	0	-20.3476	0	-20.363	0.05902	-20.363	0.1091	-20.363	0.1631
	3561.2	445.68	3561.2	858.655	3561.2	891.034	3561.2	961.748	3561.2	891.034	3561.2	1154.01	3561.2	635.77									0.9037	-0.13094	-2.5729	-7.85185	-14.5167	-21.3098	-33.5904	-43.5819							-20.3381	0	-20.3381	0	-20.3535	0.09304	-20.3535	0.172	-20.3535	0.2571
	3559.97	453.167	3559.97	997.897	3559.97	1270.47	3559.97	1132.81	3559.97	1270.47	3559.97	1135.89	3559.97	817.135									0.90617	-0.13088	-2.57245	-7.85393	-14.5271	-21.329	-33.6194	-43.6142							-20.3272	0	-20.3272	0	-20.3426	0.135	-20.3426	0.2496	-20.3426	0.3731
	3558.74	639.628	3558.74	878.368	3558.74	828.815	3558.74	1181.27	3558.74	828.815	3558.74	1176.11	3558.74	881.709									0.90864	-0.13083	-2.57201	-7.85602	-14.5376	-21.3483	-33.6483	-43.6466							-20.3163	0	-20.3163	0	-20.3317	0.1804	-20.3317	0.3334	-20.3317	0.4984
	3557.5	448.689	3557.5	1083.7	3557.5	1108.93	3557.5	908.8	3557.5	1108.93	3557.5	1235.75	3557.5	946.262									0.91111	-0.13078	-2.57157	-7.8581	-14.548	-21.3675	-33.6773	-43.6789							-20.3068	0	-20.3068	0	-20.3222	0.2218	-20.3222	0.41	-20.3222	0.6129
	3556.27	500.901	3556.27	1071.16	3556.27	1103.08	3556.27	1031.21	3556.27	1103.08	3556.27	1009.49	3556.27	816.328									0.91358	-0.13073	-2.57113	-7.86018	-14.5584	-21.3867	-33.7062	-43.7112							-20.2972	0	-20.2972	0	-20.3127	0.2511	-20.3127	0.4642	-20.3127	0.6938
	3555.03	681.415	3555.03	835.042	3555.03	1208.05	3555.03	861.947	3555.03	1208.05	3555.03	1139.09	3555.03	775.877									0.91605	-0.13068	-2.57067	-7.8621	-14.5685	-21.4058	-33.7353	-43.7439							-20.2864	0	-20.2864	0	-20.3018	0.2617	-20.3018	0.4838	-20.3018	0.723
	3553.8	632.482	3553.8	1018.9	3553.8	1151.65	3553.8	992.126	3553.8	1151.65	3553.8	1187.01	3553.8	805.424									0.91852	-0.13062	-2.57021	-7.86401	-14.5787	-21.4248	-33.7644	-43.7766							-20.2755	0	-20.2755	0	-20.2909	0.251	-20.2909	0.4641	-20.2909	0.6937
	3552.56	706.01	3552.56	792.615	3552.56	1219.65	3552.56	861.833	3552.56	1219.65	3552.56	1281.51	3552.56	1105.12									0.92099	-0.13057	-2.56976	-7.86592	-14.5888	-21.4439	-33.7935	-43.8093							-20.266	0	-20.266	0	-20.2814	0.2217	-20.2814	0.4098	-20.2814	0.6126
	3551.33	713.441	3551.33	1009.46	3551.33	1172.99	3551.33	1250.43	3551.33	1172.99	3551.33	1187.48	3551.33	825.625									0.92346	-0.13052	-2.5693	-7.86783	-14.5989	-21.463	-33.8227	-43.842							-20.2551	0	-20.2551	0	-20.2719	0.1802	-20.2719	0.3332	-20.2719	0.498
	3550.09	532.422	3550.09	1043.6	3550.09	1365.3	3550.09	1246.46	3550.09	1365.3	3550.09	1466.49	3550.09	946.461									0.92593	-0.13047	-2.56885	-7.86974	-14.6091	-21.482	-33.8518	-43.8747							-20.2455	0	-20.2455	0	-20.261	0.1349	-20.261	0.2494	-20.261	0.3727
	3548.86	619.526	3548.86	1235.08	3548.86	1258.42	3548.86	1024.94	3548.86	1258.42	3548.86	1296.68	3548.86	1075.02									0.9284	-0.13042	-2.56839	-7.87156	-14.619	-21.501	-33.8811	-43.9077							-20.236	0	-20.236	0	-20.2515	0.09292	-20.2515	0.1718	-20.2515	0.2568
	3547.62	844.485	3547.62	1193.44	3547.62	1279.75	3547.62	968.6	3547.62	1279.75	3547.62	1398.8	3547.62	987.969									0.93086	-0.13036	-2.56793	-7.87338	-14.629	-21.52	-33.9104	-43.9408							-20.2251	0	-20.2251	0	-20.2406	0.05893	-20.2406	0.109	-20.2406	0.1629
	3546.39	686.844	3546.39	1114.93	3546.39	1046.72	3546.39	805.507	3546.39	1046.72	3546.39	1157.19	3546.39	904.83									0.93333	-0.13031	-2.56747	-7.8752	-14.6389	-21.539	-33.9397	-43.9739							-20.2142	0	-20.2142	0	-20.2297	0.03441	-20.2297	0.06361	-20.2297	0.09508
	3545.15	754.458	3545.15	844.262	3545.15	1004.03	3545.15	1174.41	3545.15	1004.03	3545.15	1393.23	3545.15	1066.33									0.9358	-0.13026	-2.56702	-7.87702	-14.6489	-21.558	-33.9691	-44.0069							-20.2047	0	-20.2047	0	-20.2202	0.01849	-20.2202	0.03419	-20.2202	0.0511
	3543.91	736.644	3543.91	996.843	3543.91	1405.83	3543.91	1195.76	3543.91	1405.83	3543.91	1442.82	3543.91	1097.73									0.93827	-0.13021	-2.56656	-7.87883	-14.6589	-21.577	-33.9984	-44.04							-20.1952	0	-20.1952	0	-20.2107	0.00915	-20.2107	0.01691	-20.2107	0.02528
	3542.68	827.51	3542.68	1042.63	3542.68	905.106	3542.68	1118.14	3542.68	905.106	3542.68	1352.67	3542.68	1022.38									0.94074	-0.13016	-2.56609	-7.88049	-14.6685	-21.5958	-34.0279	-44.0735							-20.1843	0	-20.1843	0	-20.1998	0.00417	-20.1998	0.0077	-20.1998	0.01151
	3541.44	873.719	3541.44	1072.89	3541.44	1244.7	3541.44	774.755	3541.44	1244.7	3541.44	1148.04	3541.44	766.623									0.94321	-0.1301	-2.56562	-7.88214	-14.6782	-21.6147	-34.0575	-44.107							-20.1734	0	-20.1734	0	-20.1889	0.00175	-20.1889	0.00323	-20.1889	0.00483
	3540.2	665.788	3540.2	1198.2	3540.2	1060.4	3540.2	1170.6	3540.2	1060.4	3540.2	1482.77	3540.2	1011.45									0.94568	-0.13005	-2.56515	-7.88379	-14.6879	-21.6335	-34.087	-44.1405							-20.1639	0	-20.1639	0	-20.1793	0.000676187	-20.1793	0.00125	-20.1793	0.00186
	3538.96	659.643	3538.96	1131.45	3538.96	1242.74	3538.96	1432.49	3538.96	1242.74	3538.96	1334.42	3538.96	730.574									0.94815	-0.13	-2.56468	-7.88544	-14.6975	-21.6523	-34.1165	-44.174							-20.153	0	-20.153	0	-20.1698	0.000242545	-20.1698	0.000440992	-20.1698	0.000661488
	3537.73	783.422	3537.73	1198.53	3537.73	1120.57	3537.73	1403.43	3537.73	1120.57	3537.73	1494.45	3537.73	961.738									0.95062	-0.12995	-2.56421	-7.8871	-14.7072	-21.6711	-34.1461	-44.2075							-20.1435	0	-20.1435	0	-20.159	8.08485e-05	-20.159	0.000146997	-20.159	0.000213146
	3536.49	753.995	3536.49	1366.42	3536.49	1167.12	3536.49	992.452	3536.49	1167.12	3536.49	1631.12	3536.49	1097.82									0.95309	-0.1299	-2.56374	-7.88866	-14.7167	-21.6898	-34.1758	-44.2413							-20.134	0	-20.134	0	-20.1481	2.20496e-05	-20.1481	4.40992e-05	-20.1481	6.61488e-05
	3535.25	639.288	3535.25	1185.33	3535.25	1258.24	3535.25	1116.64	3535.25	1258.24	3535.25	1502.17	3535.25	1193.14									0.95556	-0.12984	-2.56326	-7.89022	-14.7261	-21.7085	-34.2054	-44.2751							-20.1231	0	-20.1231	0	-20.1385	7.34986e-06	-20.1385	1.46997e-05	-20.1385	1.46997e-05
	3534.01	823.082	3534.01	1337.66	3534.01	1285.37	3534.01	1140.02	3534.01	1285.37	3534.01	1596.13	3534.01	1135.33									0.95802	-0.12979	-2.56279	-7.89178	-14.7356	-21.7272	-34.2351	-44.3089							-20.1122	0	-20.1122	0	-20.1276	0	-20.1276	0	-20.1276	7.34986e-06
	3532.77	954.49	3532.77	1466.69	3532.77	1302.8	3532.77	1252.54	3532.77	1302.8	3532.77	1409.08	3532.77	951.586									0.96049	-0.12974	-2.56232	-7.89334	-14.7451	-21.746	-34.2649	-44.3428							-20.1027	0	-20.1027	0	-20.1181	0	-20.1181	0	-20.1181	0
	3531.54	772.008	3531.54	1295.4	3531.54	1184.62	3531.54	1221.68	3531.54	1184.62	3531.54	1580.5	3531.54	1321.98									0.96296	-0.12969	-2.56185	-7.8949	-14.7546	-21.7647	-34.2946	-44.3766							-20.0932	0	-20.0932	0	-20.1086	0	-20.1086	0	-20.1086	0
	3530.3	839.457	3530.3	1312.05	3530.3	1248.55	3530.3	1347.72	3530.3	1248.55	3530.3	1283.09	3530.3	1335.84									0.96543	-0.12964	-2.56137	-7.89631	-14.7637	-21.7831	-34.3244	-44.4107							-20.0823	0	-20.0823	0	-20.0977	0	-20.0977	0	-20.0977	0
	3529.06	722.91	3529.06	1450.73	3529.06	1583.6	3529.06	1318.82	3529.06	1583.6	3529.06	1390.52	3529.06	1374.88									0.9679	-0.12958	-2.56089	-7.89772	-14.7729	-21.8016	-34.3542	-44.4449							-20.0714	0	-20.0714	0	-20.0868	0	-20.0868	0	-20.0868	0
	3527.82	755.494	3527.82	1298.92	3527.82	1475.11	3527.82	1617.16	3527.82	1475.11	3527.82	1534.68	3527.82	1133.15									0.97037	-0.12953	-2.56041	-7.89913	-14.7821	-21.8201	-34.384	-44.479							-20.0619	0	-20.0619	0	-20.0773	0	-20.0773	0	-20.0773	0
	3526.58	801.616	3526.58	1327.2	3526.58	1475.08	3526.58	1501.12	3526.58	1475.08	3526.58	1502.62	3526.58	1044.44									0.97284	-0.12948	-2.55993	-7.90054	-14.7912	-21.8386	-34.4138	-44.5132							-20.051	0	-20.051	0	-20.0678	0	-20.0678	0	-20.0678	0
	3525.34	783.852	3525.34	1225.81	3525.34	1306.68	3525.34	1553.53	3525.34	1306.68	3525.34	1515.08	3525.34	1337.05									0.97531	-0.12943	-2.55945	-7.90195	-14.8004	-21.8571	-34.4436	-44.5473							-20.0415	0	-20.0415	0	-20.0569	0	-20.0569	0	-20.0569	0
	3524.1	748.679	3524.1	1341.19	3524.1	1475.04	3524.1	1640.76	3524.1	1475.04	3524.1	1583.63	3524.1	1141.91									0.97778	-0.12938	-2.55897	-7.90328	-14.8094	-21.8755	-34.4736	-44.5818							-20.0319	0	-20.0319	0	-20.046	0	-20.046	0	-20.046	0
	3522.86	800.582	3522.86	1319.17	3522.86	1358.93	3522.86	1613.83	3522.86	1358.93	3522.86	1536.07	3522.86	1289.3									0.98025	-0.12933	-2.55849	-7.90461	-14.8184	-21.8939	-34.5036	-44.6163							-20.021	0	-20.021	0	-20.0365	0	-20.0365	0	-20.0365	0
	3521.62	997.544	3521.62	1500.28	3521.62	1403.43	3521.62	1403.16	3521.62	1403.43	3521.62	1620.04	3521.62	1291.55									0.98272	-0.12927	-2.558	-7.90594	-14.8274	-21.9123	-34.5336	-44.6508							-20.0102	7.34986e-06	-20.0102	0	-20.027	1.46997e-05	-20.027	0	-20.027	0
	3520.38	823.105	3520.38	1443.44	3520.38	1275.79	3520.38	1633.54	3520.38	1275.79	3520.38	1791.01	3520.38	1189.36									0.98519	-0.12922	-2.55752	-7.90727	-14.8364	-21.9306	-34.5636	-44.6853							-20.0006	2.93994e-05	-20.0006	0	-20.0161	4.40992e-05	-20.0161	0	-20.0161	0
	3519.13	859.498	3519.13	1409.83	3519.13	1598.73	3519.13	1403.63	3519.13	1598.73	3519.13	1681.51	3519.13	1181.97									0.98765	-0.12917	-2.55704	-7.90861	-14.8454	-21.949	-34.5936	-44.7198							-19.9911	9.55482e-05	-19.9911	0	-20.0066	0.000132298	-20.0066	0	-20.0066	0
	3517.89	764.415	3517.89	1511.58	3517.89	1585.16	3517.89	1459.94	3517.89	1585.16	3517.89	1496.64	3517.89	1278.97									0.99012	-0.12912	-2.55655	-7.90979	-14.8541	-21.9672	-34.6238	-44.7547							-19.9802	0.000301344	-19.9802	0	-19.9957	0.000389543	-19.9957	0	-19.9957	0
	3516.65	1135.2	3516.65	1445.13	3516.65	1733.96	3516.65	1645.76	3516.65	1733.96	3516.65	1621.11	3516.65	1433.92									0.99259	-0.12907	-2.55606	-7.91098	-14.8628	-21.9854	-34.6539	-44.7896							-19.9693	0.000845234	-19.9693	0	-19.9848	0.00107	-19.9848	0	-19.9848	7.34986e-06
	3515.41	906.755	3515.41	1438.62	3515.41	1544.52	3515.41	1531.98	3515.41	1544.52	3515.41	1546.47	3515.41	1490.26									0.99506	-0.12902	-2.55557	-7.91217	-14.8715	-22.0035	-34.6841	-44.8245							-19.9598	0.00219	-19.9598	0	-19.9753	0.00266	-19.9753	7.34986e-06	-19.9753	1.46997e-05
	3514.17	798.193	3514.17	1418.59	3514.17	1413.12	3514.17	1827.88	3514.17	1413.12	3514.17	1659.27	3514.17	1426.78									0.99753	-0.12896	-2.55508	-7.91336	-14.8802	-22.0217	-34.7142	-44.8594							-19.9489	0.00523	-19.9489	0	-19.9657	0.00612	-19.9657	7.34986e-06	-19.9657	2.93994e-05
	3512.92	965.921	3512.92	1396.65	3512.92	1254.72	3512.92	1789.47	3512.92	1254.72	3512.92	1617.45	3512.92	1073.55									1	-0.12891	-2.55459	-7.91454	-14.8889	-22.0399	-34.7444	-44.8943							-19.9394	0.01152	-19.9394	0	-19.9549	0.01298	-19.9549	2.20496e-05	-19.9549	6.61488e-05
	3511.68	996.456	3511.68	1660.58	3511.68	1718.31	3511.68	1602.38	3511.68	1718.31	3511.68	1730.16	3511.68	1338.53									1.00247	-0.12886	-2.5541	-7.91565	-14.8974	-22.0579	-34.7747	-44.9295							-19.9299	0.02336	-19.9299	7.34986e-06	-19.944	0.02532	-19.944	4.40992e-05	-19.944	0.000124948
	3510.44	974.837	3510.44	1547.87	3510.44	1386.12	3510.44	1672.19	3510.44	1386.12	3510.44	1717.31	3510.44	1209.46									1.00494	-0.12881	-2.55361	-7.91676	-14.9059	-22.0759	-34.805	-44.9647							-19.919	0.04365	-19.919	1.46997e-05	-19.9344	0.04547	-19.9344	8.08485e-05	-19.9344	0.000227846
	3509.2	1179.12	3509.2	1607.03	3509.2	1357.19	3509.2	1817.3	3509.2	1357.19	3509.2	1636.87	3509.2	1399.01									1.00741	-0.12876	-2.55312	-7.91787	-14.9144	-22.094	-34.8353	-44.9999							-19.9081	0.07517	-19.9081	2.20496e-05	-19.9249	0.07519	-19.9249	0.000139647	-19.9249	0.000374843
	3507.95	1082.2	3507.95	1511.74	3507.95	1455.67	3507.95	1908.31	3507.95	1455.67	3507.95	1892.32	3507.95	1833.64									1.00988	-0.1287	-2.55263	-7.91898	-14.9229	-22.112	-34.8656	-45.0351							-19.8986	0.1194	-19.8986	3.67493e-05	-19.914	0.1145	-19.914	0.000213146	-19.914	0.000573289
	3506.71	1135.85	3506.71	1605.65	3506.71	1339.89	3506.71	1648.04	3506.71	1339.89	3506.71	1750.1	3506.71	1308.91									1.01235	-0.12865	-2.55214	-7.92009	-14.9314	-22.13	-34.8959	-45.0703							-19.8891	0.1749	-19.8891	5.87989e-05	-19.9045	0.1606	-19.9045	0.000308694	-19.9045	0.000815835
	3505.47	1006.16	3505.47	1660.92	3505.47	1594.63	3505.47	1467.01	3505.47	1594.63	3505.47	1845.27	3505.47	1330.46									1.01481	-0.1286	-2.55165	-7.92108	-14.9396	-22.1478	-34.9262	-45.1058							-19.8782	0.2366	-19.8782	8.81983e-05	-19.8936	0.2075	-19.8936	0.000433642	-19.8936	0.00108
	3504.22	928.62	3504.22	1970.85	3504.22	1577.26	3504.22	1907.27	3504.22	1577.26	3504.22	1811.12	3504.22	1620.17									1.01728	-0.12855	-2.55115	-7.92206	-14.9478	-22.1656	-34.9566	-45.1413							-19.8673	0.296	-19.8673	0.000110248	-19.8828	0.2475	-19.8828	0.000587989	-19.8828	0.00135
	3502.98	964.909	3502.98	1665.35	3502.98	1853.09	3502.98	1579.68	3502.98	1853.09	3502.98	1939.02	3502.98	1608.86									1.01975	-0.1285	-2.55065	-7.92304	-14.956	-22.1834	-34.9869	-45.1768							-19.8578	0.3429	-19.8578	0.000139647	-19.8732	0.2729	-19.8732	0.000808485	-19.8732	0.00161
	3501.73	974.188	3501.73	1737.97	3501.73	1696.84	3501.73	1607.08	3501.73	1696.84	3501.73	1893.27	3501.73	1688.2									1.02222	-0.12845	-2.55016	-7.92402	-14.9642	-22.2011	-35.0173	-45.2123							-19.8483	0.3687	-19.8483	0.000161697	-19.8637	0.2793	-19.8637	0.00115	-19.8637	0.0019
	3500.49	1124.22	3500.49	1436.51	3500.49	1768.16	3500.49	1757.87	3500.49	1768.16	3500.49	1766.56	3500.49	1649.89									1.02469	-0.12839	-2.54966	-7.925	-14.9724	-22.2189	-35.0476	-45.2478							-19.8374	0.3688	-19.8374	0.000183747	-19.8528	0.2676	-19.8528	0.00168	-19.8528	0.00228
	3499.24	900.199	3499.24	1871.58	3499.24	1804.76	3499.24	1723.56	3499.24	1804.76	3499.24	1992.67	3499.24	1264.6									1.02716	-0.12834	-2.54917	-7.92592	-14.9805	-22.2366	-35.0782	-45.2836							-19.8265	0.3444	-19.8265	0.000191096	-19.8419	0.2433	-19.8419	0.00249	-19.8419	0.00282
	3498	959.598	3498	1793.8	3498	1665.95	3498	1918.65	3498	1665.95	3498	1858.27	3498	1764.14									1.02963	-0.12829	-2.54867	-7.92683	-14.9885	-22.2542	-35.1087	-45.3195							-19.817	0.3014	-19.817	0.000191096	-19.8324	0.2147	-19.8324	0.00362	-19.8324	0.0036
	3496.75	1101.84	3496.75	1860.59	3496.75	1467.46	3496.75	1963.35	3496.75	1467.46	3496.75	1945.5	3496.75	1592.88									1.0321	-0.12824	-2.54818	-7.92775	-14.9965	-22.2719	-35.1392	-45.3553							-19.8061	0.248	-19.8061	0.000176397	-19.8229	0.1895	-19.8229	0.00501	-19.8229	0.0046
	3495.51	1186.23	3495.51	1640.29	3495.51	1455.94	3495.51	2098.62	3495.51	1455.94	3495.51	2007.65	3495.51	1421.68									1.03457	-0.12819	-2.54768	-7.92867	-15.0046	-22.2895	-35.1697	-45.3911							-19.7965	0.1928	-19.7965	0.000161697	-19.812	0.1717	-19.812	0.00652	-19.812	0.00573
	3494.26	1077.95	3494.26	1824.6	3494.26	1386.64	3494.26	1611.64	3494.26	1386.64	3494.26	1946.48	3494.26	1576.1									1.03704	-0.12814	-2.54718	-7.92958	-15.0126	-22.3072	-35.2002	-45.427							-19.787	0.1419	-19.787	0.000132298	-19.8011	0.161	-19.8011	0.00789	-19.8011	0.00676
	3493.01	1270.16	3493.01	1877.89	3493.01	1704.47	3493.01	2089.75	3493.01	1704.47	3493.01	1688.89	3493.01	1674.61									1.03951	-0.12808	-2.54668	-7.93038	-15.0204	-22.3245	-35.2308	-45.4631							-19.7762	0.099	-19.7762	0.000102898	-19.7916	0.1537	-19.7916	0.00885	-19.7916	0.00749
	3491.77	1158.06	3491.77	1713.57	3491.77	1504.21	3491.77	1743.56	3491.77	1504.21	3491.77	1887.75	3491.77	1511.19									1.04198	-0.12803	-2.54618	-7.93117	-15.0281	-22.3419	-35.2615	-45.4993							-19.7653	0.06551	-19.7653	7.34986e-05	-19.7807	0.1451	-19.7807	0.00916	-19.7807	0.0077
	3490.52	1165.36	3490.52	1778.43	3490.52	1639.02	3490.52	1865.33	3490.52	1639.02	3490.52	1990.25	3490.52	1938.89									1.04444	-0.12798	-2.54568	-7.93196	-15.0358	-22.3593	-35.2921	-45.5355							-19.7557	0.04102	-19.7557	5.1449e-05	-19.7712	0.1318	-19.7712	0.00873	-19.7712	0.00732
	3489.28	1164.97	3489.28	1800.92	3489.28	1610.16	3489.28	1604.02	3489.28	1610.16	3489.28	1767.43	3489.28	1348.17									1.04691	-0.12793	-2.54518	-7.93275	-15.0436	-22.3767	-35.3227	-45.5717							-19.7462	0.02424	-19.7462	2.93994e-05	-19.7617	0.1128	-19.7617	0.00767	-19.7617	0.00642
	3488.03	1124.15	3488.03	1969.67	3488.03	1746.82	3488.03	1614.17	3488.03	1746.82	3488.03	1754.44	3488.03	1485.14									1.04938	-0.12788	-2.54467	-7.93355	-15.0513	-22.3941	-35.3533	-45.6079							-19.7353	0.01346	-19.7353	2.20496e-05	-19.7508	0.09009	-19.7508	0.00621	-19.7508	0.00519
	3486.78	1131.46	3486.78	1915.17	3486.78	1737.21	3486.78	1685.92	3486.78	1737.21	3486.78	1816.47	3486.78	1941.47									1.05185	-0.12783	-2.54417	-7.93428	-15.0589	-22.4114	-35.384	-45.6444							-19.7244	0.007	-19.7244	7.34986e-06	-19.7399	0.06667	-19.7399	0.00462	-19.7399	0.00387
	3485.53	1088.75	3485.53	2133.87	3485.53	1816.08	3485.53	1884.61	3485.53	1816.08	3485.53	1761.14	3485.53	1737.77									1.05432	-0.12777	-2.54367	-7.93501	-15.0664	-22.4286	-35.4147	-45.6809							-19.7149	0.0034	-19.7149	7.34986e-06	-19.7304	0.04557	-19.7304	0.00318	-19.7304	0.00265
	3484.29	1092.22	3484.29	1729.32	3484.29	1785.31	3484.29	1688.94	3484.29	1785.31	3484.29	1932.79	3484.29	1722.64									1.05679	-0.12772	-2.54317	-7.93574	-15.074	-22.4458	-35.4455	-45.7173							-19.704	0.00153	-19.704	0	-19.7208	0.02873	-19.7208	0.00201	-19.7208	0.00168
	3483.04	1149.53	3483.04	1946.07	3483.04	1723.77	3483.04	1749.12	3483.04	1723.77	3483.04	1696.68	3483.04	1844.05									1.05926	-0.12767	-2.54267	-7.93646	-15.0815	-22.4631	-35.4762	-45.7538							-19.6945	0.000639438	-19.6945	0	-19.71	0.01668	-19.71	0.00116	-19.71	0.000970182
	3481.79	1097.23	3481.79	1764.75	3481.79	1433.46	3481.79	1755.47	3481.79	1433.46	3481.79	1785.58	3481.79	1488.6									1.06173	-0.12762	-2.54217	-7.93719	-15.0891	-22.4803	-35.5069	-45.7903							-19.685	0.000249895	-19.685	0	-19.6991	0.00892	-19.6991	0.000624738	-19.6991	0.00052184
	3480.54	1360.2	3480.54	1796.88	3480.54	1927.56	3480.54	2259.69	3480.54	1927.56	3480.54	2080.12	3480.54	1702.28									1.0642	-0.12757	-2.54166	-7.93781	-15.0963	-22.4972	-35.5376	-45.827							-19.6741	8.81983e-05	-19.6741	0	-19.6896	0.0044	-19.6896	0.000308694	-19.6896	0.000257245
	3479.29	1067.64	3479.29	1877.06	3479.29	1587.36	3479.29	1831.59	3479.29	1587.36	3479.29	2028.59	3479.29	1548.8									1.06667	-0.12752	-2.54116	-7.93843	-15.1036	-22.5142	-35.5684	-45.8638							-19.6632	2.93994e-05	-19.6632	0	-19.6787	0.00199	-19.6787	0.000139647	-19.6787	0.000117598
	3478.04	1236.36	3478.04	1949.53	3478.04	1835.3	3478.04	2032.02	3478.04	1835.3	3478.04	1888.69	3478.04	1516.43									1.06914	-0.12746	-2.54065	-7.93906	-15.1109	-22.5311	-35.5991	-45.9005							-19.6537	7.34986e-06	-19.6537	0	-19.6691	0.000830534	-19.6691	5.87989e-05	-19.6691	5.1449e-05
	3476.79	1139.9	3476.79	2104.59	3476.79	1474.11	3476.79	1608	3476.79	1474.11	3476.79	2086.96	3476.79	2123.84									1.0716	-0.12741	-2.54015	-7.93968	-15.1181	-22.5481	-35.6298	-45.9372							-19.6442	0	-19.6442	0	-19.6596	0.000316044	-19.6596	2.20496e-05	-19.6596	2.20496e-05
	3475.54	1210.58	3475.54	2038.71	3475.54	1424.25	3475.54	1871.81	3475.54	1424.25	3475.54	1828	3475.54	1914.66									1.07407	-0.12736	-2.53964	-7.9403	-15.1254	-22.565	-35.6606	-45.974							-19.6333	0	-19.6333	0	-19.6487	0.000110248	-19.6487	7.34986e-06	-19.6487	7.34986e-06
	3474.29	1269.72	3474.29	1846.11	3474.29	1804.59	3474.29	2089.45	3474.29	1804.59	3474.29	1914.81	3474.29	1665.23									1.07654	-0.12731	-2.53914	-7.94086	-15.1325	-22.5818	-35.6915	-46.011							-19.6224	0	-19.6224	0	-19.6379	3.67493e-05	-19.6379	0	-19.6379	0
	3473.04	1326.91	3473.04	1795.67	3473.04	1825.73	3473.04	1874.98	3473.04	1825.73	3473.04	1773.08	3473.04	1769.2									1.07901	-0.12726	-2.53863	-7.94143	-15.1396	-22.5986	-35.7223	-46.0481							-19.6129	0	-19.6129	0	-19.6283	1.46997e-05	-19.6283	0	-19.6283	0
	3471.79	1113.4	3471.79	1964.12	3471.79	1303.57	3471.79	1606.86	3471.79	1303.57	3471.79	2080.63	3471.79	1736.82									1.08148	-0.12721	-2.53813	-7.942	-15.1467	-22.6154	-35.7532	-46.0852							-19.602	0	-19.602	0	-19.6188	0	-19.6188	0	-19.6188	0
	3470.54	1278.09	3470.54	1798.54	3470.54	1856.47	3470.54	1878.2	3470.54	1856.47	3470.54	1963.87	3470.54	1422.31									1.08395	-0.12715	-2.53762	-7.94256	-15.1538	-22.6322	-35.7841	-46.1222							-19.5925	0	-19.5925	0	-19.6079	0	-19.6079	0	-19.6079	0
	3469.29	1256.57	3469.29	2072.49	3469.29	1770.14	3469.29	1963.3	3469.29	1770.14	3469.29	1941.18	3469.29	1839.07									1.08642	-0.1271	-2.53712	-7.94313	-15.1609	-22.649	-35.8149	-46.1593							-19.5829	0	-19.5829	0	-19.597	0	-19.597	0	-19.597	0
	3468.04	1436.52	3468.04	1874.34	3468.04	1885.29	3468.04	1777.85	3468.04	1885.29	3468.04	2054.72	3468.04	1657.05									1.08889	-0.12705	-2.53661	-7.94359	-15.1677	-22.6655	-35.8458	-46.1967							-19.5721	0	-19.5721	0	-19.5875	0	-19.5875	0	-19.5875	0
	3466.79	1393.88	3466.79	1799.06	3466.79	1634.01	3466.79	1843.78	3466.79	1634.01	3466.79	1845.93	3466.79	1500.04									1.09136	-0.127	-2.5361	-7.94405	-15.1745	-22.6821	-35.8768	-46.2341							-19.5612	0	-19.5612	0	-19.578	0	-19.578	0	-19.578	0
	3465.54	1098.09	3465.54	2001.91	3465.54	1609.14	3465.54	2049.71	3465.54	1609.14	3465.54	1919.16	3465.54	1649.95									1.09383	-0.12695	-2.53559	-7.94452	-15.1813	-22.6986	-35.9077	-46.2714							-19.5516	0	-19.5516	0	-19.5671	0	-19.5671	0	-19.5671	0
	3464.29	1224.28	3464.29	2120.32	3464.29	1802.89	3464.29	1757	3464.29	1802.89	3464.29	2030.71	3464.29	1912.95									1.0963	-0.12689	-2.53508	-7.94498	-15.1881	-22.7151	-35.9386	-46.3088							-19.5421	0	-19.5421	0	-19.5562	0	-19.5562	0	-19.5562	0
	3463.04	1214.29	3463.04	1891.67	3463.04	1774.16	3463.04	2083.67	3463.04	1774.16	3463.04	2015.68	3463.04	1531.66									1.09877	-0.12684	-2.53457	-7.94544	-15.1949	-22.7316	-35.9695	-46.3462							-19.5312	0	-19.5312	0	-19.5467	0	-19.5467	0	-19.5467	0
	3461.78	1250.32	3461.78	1864.4	3461.78	1446.43	3461.78	1848.59	3461.78	1446.43	3461.78	1954.62	3461.78	1767.75									1.10123	-0.12679	-2.53407	-7.94585	-15.2015	-22.748	-36.0005	-46.3839							-19.5204	0	-19.5204	0	-19.5358	0	-19.5358	0	-19.5358	0
	3460.53	1240.34	3460.53	1800.72	3460.53	1617.11	3460.53	2060.15	3460.53	1617.11	3460.53	2046.92	3460.53	1459.47									1.1037	-0.12674	-2.53356	-7.94626	-15.2082	-22.7643	-36.0315	-46.4215							-19.5108	0	-19.5108	0	-19.5263	0	-19.5263	0	-19.5263	0
	3459.28	1151.8	3459.28	2026.41	3459.28	1835.63	3459.28	1712.14	3459.28	1835.63	3459.28	2083.6	3459.28	1597.76									1.10617	-0.12669	-2.53305	-7.94667	-15.2148	-22.7806	-36.0625	-46.4592							-19.4999	0	-19.4999	0	-19.5168	0	-19.5168	0	-19.5168	0
	3458.03	1176.32	3458.03	1916.77	3458.03	1935.29	3458.03	1916.01	3458.03	1935.29	3458.03	2014.91	3458.03	1665.11									1.10864	-0.12664	-2.53254	-7.94708	-15.2214	-22.797	-36.0935	-46.4968							-19.4904	0	-19.4904	0	-19.5059	0	-19.5059	0	-19.5059	0
	3456.77	1118.48	3456.77	1853.15	3456.77	1628.85	3456.77	1798.02	3456.77	1628.85	3456.77	1860.03	3456.77	1512.18									1.11111	-0.12658	-2.53203	-7.94749	-15.2281	-22.8133	-36.1245	-46.5345							-19.4809	0	-19.4809	0	-19.495	0	-19.495	0	-19.495	0
	3455.52	1361.32	3455.52	1944.68	3455.52	1500.63	3455.52	2042.04	3455.52	1500.63	3455.52	1714.79	3455.52	1985.51									1.11358	-0.12653	-2.53152	-7.94781	-15.2344	-22.8293	-36.1554	-46.5724							-19.47	0	-19.47	0	-19.4855	0	-19.4855	0	-19.4855	0
	3454.27	1255.59	3454.27	1854.29	3454.27	1770.71	3454.27	1916.44	3454.27	1770.71	3454.27	2046.36	3454.27	1583.67									1.11605	-0.12648	-2.53101	-7.94813	-15.2408	-22.8454	-36.1864	-46.6103							-19.4591	0	-19.4591	0	-19.4759	0	-19.4759	0	-19.4759	0
	3453.01	1337.51	3453.01	2087.46	3453.01	1858.83	3453.01	1938.3	3453.01	1858.83	3453.01	1979.61	3453.01	1712.24									1.11852	-0.12643	-2.5305	-7.94845	-15.2471	-22.8614	-36.2174	-46.6482							-19.4496	0	-19.4496	0	-19.4651	0	-19.4651	0	-19.4651	0
	3451.76	931.342	3451.76	2067.91	3451.76	1435.91	3451.76	1916.14	3451.76	1435.91	3451.76	2134.9	3451.76	1852.24									1.12099	-0.12638	-2.52999	-7.94877	-15.2535	-22.8774	-36.2483	-46.686							-19.4401	0	-19.4401	0	-19.4542	0	-19.4542	0	-19.4542	0
	3450.5	1281.19	3450.5	2096.22	3450.5	1621.66	3450.5	1710.3	3450.5	1621.66	3450.5	1934.2	3450.5	1502.32									1.12346	-0.12632	-2.52948	-7.94909	-15.2599	-22.8934	-36.2793	-46.7239							-19.4292	0	-19.4292	0	-19.4446	0	-19.4446	0	-19.4446	0
	3449.25	963.199	3449.25	1902.59	3449.25	1726.99	3449.25	1759.01	3449.25	1726.99	3449.25	2055	3449.25	1600.22									1.12593	-0.12627	-2.52897	-7.94937	-15.266	-22.9093	-36.3103	-46.7621							-19.4183	0	-19.4183	0	-19.4338	0	-19.4338	0	-19.4338	0
	3448	1194.31	3448	1856.33	3448	1723.24	3448	1830.67	3448	1723.24	3448	1913.71	3448	1569.93									1.1284	-0.12622	-2.52846	-7.94964	-15.2722	-22.9252	-36.3414	-46.8003							-19.4088	0	-19.4088	0	-19.4242	0	-19.4242	0	-19.4242	0
	3446.74	1188.19	3446.74	1739.33	3446.74	1585.63	3446.74	1990.27	3446.74	1585.63	3446.74	1862.32	3446.74	1459.32									1.13086	-0.12617	-2.52795	-7.94992	-15.2784	-22.9411	-36.3725	-46.8385							-19.3993	0	-19.3993	0	-19.4147	0	-19.4147	0	-19.4147	0
	3445.49	1317.84	3445.49	2058.35	3445.49	1539.85	3445.49	1681.37	3445.49	1539.85	3445.49	1843.48	3445.49	1830.61									1.13333	-0.12612	-2.52744	-7.9502	-15.2846	-22.9569	-36.4035	-46.8767							-19.3884	7.34986e-06	-19.3884	0	-19.4038	0	-19.4038	0	-19.4038	0
	3444.23	1116.7	3444.23	1798	3444.23	1522.78	3444.23	1890.66	3444.23	1522.78	3444.23	1765.36	3444.23	1465.74									1.1358	-0.12607	-2.52694	-7.95047	-15.2908	-22.9728	-36.4346	-46.9149							-19.3775	2.20496e-05	-19.3775	0	-19.3929	0	-19.3929	0	-19.3929	0
	3442.98	1236.75	3442.98	2046.18	3442.98	1597.45	3442.98	1897.3	3442.98	1597.45	3442.98	1866.95	3442.98	1750.88									1.13827	-0.12601	-2.52642	-7.95066	-15.2968	-22.9884	-36.4656	-46.9534							-19.368	7.34986e-05	-19.368	0	-19.3834	0	-19.3834	0	-19.3834	0
	3441.72	1133.16	3441.72	1990.43	3441.72	1547.89	3441.72	1749.13	3441.72	1547.89	3441.72	2002.88	3441.72	1475.98									1.14074	-0.12596	-2.52591	-7.95085	-15.3027	-23.0039	-36.4967	-46.9919							-19.3571	0.000227846	-19.3571	0	-19.3739	0	-19.3739	0	-19.3739	0
	3440.46	1171.01	3440.46	1986.28	3440.46	1383.7	3440.46	1889.55	3440.46	1383.7	3440.46	1804.4	3440.46	1608.16									1.14321	-0.12591	-2.5254	-7.95104	-15.3086	-23.0195	-36.5278	-47.0304							-19.3476	0.000624738	-19.3476	0	-19.363	0	-19.363	0	-19.363	0
	3439.21	1321.55	3439.21	1766.29	3439.21	1502.31	3439.21	1808.34	3439.21	1502.31	3439.21	1781.75	3439.21	1449.92									1.14568	-0.12586	-2.52489	-7.95123	-15.3145	-23.035	-36.5588	-47.0689							-19.338	0.00159	-19.338	0	-19.3521	1.46997e-05	-19.3521	0	-19.3521	0
	3437.95	1038.48	3437.95	1783.22	3437.95	1439.43	3437.95	1717.61	3437.95	1439.43	3437.95	1827.85	3437.95	1858.99									1.14815	-0.1258	-2.52437	-7.95142	-15.3205	-23.0506	-36.5899	-47.1074							-19.3272	0.00376	-19.3272	7.34986e-06	-19.3426	3.67493e-05	-19.3426	0	-19.3426	0
	3436.69	1355.12	3436.69	1849.81	3436.69	1701.2	3436.69	1613.56	3436.69	1701.2	3436.69	1803.27	3436.69	1611.02									1.15062	-0.12575	-2.52386	-7.95156	-15.3262	-23.066	-36.621	-47.1461							-19.3163	0.00815	-19.3163	1.46997e-05	-19.3317	0.000117598	-19.3317	0	-19.3317	0
	3435.44	1056.87	3435.44	1954.56	3435.44	1519.94	3435.44	1689.03	3435.44	1519.94	3435.44	1815	3435.44	1714.44									1.15309	-0.1257	-2.52335	-7.95171	-15.332	-23.0813	-36.6521	-47.1848							-19.3068	0.01627	-19.3068	2.20496e-05	-19.3222	0.000345444	-19.3222	7.34986e-06	-19.3222	7.34986e-06
	3434.18	1094.7	3434.18	1874.12	3434.18	1396.01	3434.18	2004.99	3434.18	1396.01	3434.18	1796.16	3434.18	1770.09									1.15556	-0.12565	-2.52284	-7.95186	-15.3377	-23.0967	-36.6832	-47.2236							-19.2972	0.02989	-19.2972	4.40992e-05	-19.3127	0.000911383	-19.3127	1.46997e-05	-19.3127	1.46997e-05
	3432.92	1191.67	3432.92	1980.75	3432.92	1466.8	3432.92	1641.42	3432.92	1466.8	3432.92	1895.64	3432.92	1814.28									1.15802	-0.1256	-2.52233	-7.952	-15.3435	-23.1121	-36.7143	-47.2623							-19.2863	0.05056	-19.2863	7.34986e-05	-19.3018	0.00224	-19.3018	2.93994e-05	-19.3018	2.93994e-05
	3431.66	1111.16	3431.66	1911.8	3431.66	1508.95	3431.66	1756.93	3431.66	1508.95	3431.66	1827.18	3431.66	1457.74									1.16049	-0.12555	-2.52182	-7.95215	-15.3493	-23.1274	-36.7454	-47.3011							-19.2755	0.07874	-19.2755	0.000110248	-19.2909	0.00505	-19.2909	7.34986e-05	-19.2909	5.87989e-05
	3430.41	1370.25	3430.41	2035.57	3430.41	1499.57	3430.41	1880.06	3430.41	1499.57	3430.41	2006.76	3430.41	1641.24									1.16296	-0.12549	-2.5213	-7.95222	-15.3548	-23.1425	-36.7765	-47.34							-19.2659	0.1129	-19.2659	0.000161697	-19.2814	0.01047	-19.2814	0.000154347	-19.2814	0.000124948
	3429.15	1285.92	3429.15	1888.45	3429.15	1778.21	3429.15	1623.56	3429.15	1778.21	3429.15	1871.54	3429.15	1387.88									1.16543	-0.12544	-2.52079	-7.9523	-15.3603	-23.1575	-36.8075	-47.379							-19.2551	0.149	-19.2551	0.000213146	-19.2719	0.02001	-19.2719	0.000293994	-19.2719	0.000242545
	3427.89	1296.97	3427.89	1687.99	3427.89	1349.25	3427.89	1506.39	3427.89	1349.25	3427.89	1837.45	3427.89	1798.25									1.1679	-0.12539	-2.52028	-7.95237	-15.3658	-23.1726	-36.8385	-47.4179							-19.2455	0.181	-19.2455	0.000257245	-19.261	0.03518	-19.261	0.00051449	-19.261	0.000426292
	3426.63	1153.58	3426.63	1725.96	3426.63	1439.06	3426.63	1589.47	3426.63	1439.06	3426.63	2051.22	3426.63	1550.68									1.17037	-0.12534	-2.51977	-7.95244	-15.3713	-23.1876	-36.8696	-47.4569							-19.236	0.2024	-19.236	0.000286645	-19.2501	0.05694	-19.2501	0.000837884	-19.2501	0.000690887
	3425.37	1326.69	3425.37	1985.05	3425.37	1399.21	3425.37	1884.14	3425.37	1399.21	3425.37	1626.31	3425.37	1802.65									1.17284	-0.12528	-2.51926	-7.95251	-15.3768	-23.2027	-36.9006	-47.4958							-19.2251	0.2084	-19.2251	0.000293994	-19.2406	0.08484	-19.2406	0.00125	-19.2406	0.00102
	3424.11	1240.52	3424.11	1876.2	3424.11	1414.65	3424.11	1420.13	3424.11	1414.65	3424.11	1777.15	3424.11	1572.32									1.17531	-0.12523	-2.51874	-7.95255	-15.3821	-23.2175	-36.9317	-47.535							-19.2142	0.1976	-19.2142	0.000279295	-19.2297	0.1164	-19.2297	0.00171	-19.2297	0.0014
	3422.85	1177.26	3422.85	1818.86	3422.85	1334.81	3422.85	1630.87	3422.85	1334.81	3422.85	1897.44	3422.85	1719.39									1.17778	-0.12518	-2.51823	-7.95258	-15.3875	-23.2324	-36.9628	-47.5743							-19.2047	0.1724	-19.2047	0.000242545	-19.2202	0.147	-19.2202	0.00216	-19.2202	0.00177
	3421.59	1142.6	3421.59	1843.47	3421.59	1609.37	3421.59	2195.93	3421.59	1609.37	3421.59	1962.44	3421.59	1435.82									1.18025	-0.12513	-2.51772	-7.95262	-15.3928	-23.2473	-36.9939	-47.6135							-19.1952	0.1385	-19.1952	0.000198446	-19.2093	0.1708	-19.2093	0.00251	-19.2093	0.00207
	3420.33	1104.14	3420.33	1561.39	3420.33	1318.09	3420.33	1715.02	3420.33	1318.09	3420.33	1955.02	3420.33	1619.05									1.18272	-0.12508	-2.51721	-7.95266	-15.3982	-23.2621	-37.025	-47.6528							-19.1843	0.1024	-19.1843	0.000146997	-19.1997	0.1828	-19.1997	0.00268	-19.1997	0.0022
	3419.07	1218.06	3419.07	1906	3419.07	1464.96	3419.07	1763.74	3419.07	1464.96	3419.07	1953.32	3419.07	1646.04									1.18519	-0.12502	-2.5167	-7.9527	-15.4035	-23.277	-37.0561	-47.692							-19.1734	0.06975	-19.1734	0.000102898	-19.1889	0.1801	-19.1889	0.00265	-19.1889	0.00218
	3417.81	1234.82	3417.81	1732.57	3417.81	1609.86	3417.81	1399.26	3417.81	1609.86	3417.81	1829.75	3417.81	1640.65									1.18765	-0.12497	-2.51618	-7.95266	-15.4086	-23.2916	-37.0872	-47.7315							-19.1639	0.04372	-19.1639	5.87989e-05	-19.1793	0.1633	-19.1793	0.0024	-19.1793	0.00197
	3416.55	1036.45	3416.55	1842.88	3416.55	1554.82	3416.55	1484.22	3416.55	1554.82	3416.55	1770.97	3416.55	1589.58									1.19012	-0.12492	-2.51567	-7.95263	-15.4137	-23.3061	-37.1183	-47.771							-19.153	0.02523	-19.153	3.67493e-05	-19.1698	0.1363	-19.1698	0.002	-19.1698	0.00165
	3415.29	1117.96	3415.29	1776.14	3415.29	1351.34	3415.29	1578.66	3415.29	1351.34	3415.29	1738.85	3415.29	1504.27									1.19259	-0.12487	-2.51516	-7.95259	-15.4188	-23.3207	-37.1493	-47.8105							-19.1435	0.0134	-19.1435	2.20496e-05	-19.1589	0.1047	-19.1589	0.00154	-19.1589	0.00126
	3414.03	1170.9	3414.03	1800.78	3414.03	1265.93	3414.03	1812.01	3414.03	1265.93	3414.03	1898.95	3414.03	1449.44									1.19506	-0.12481	-2.51464	-7.95255	-15.4239	-23.3352	-37.1804	-47.85							-19.134	0.00656	-19.134	7.34986e-06	-19.148	0.07409	-19.148	0.00109	-19.148	0.000896683
	3412.77	1033.54	3412.77	1614.22	3412.77	1595.33	3412.77	1312.74	3412.77	1595.33	3412.77	1773.58	3412.77	1297.59									1.19753	-0.12476	-2.51413	-7.95252	-15.429	-23.3498	-37.2114	-47.8895							-19.1231	0.00295	-19.1231	7.34986e-06	-19.1385	0.04825	-19.1385	0.000705587	-19.1385	0.000580639
	3411.51	835.363	3411.51	1836.73	3411.51	1367.24	3411.51	2145.3	3411.51	1367.24	3411.51	1846.11	3411.51	1686.06									1.2	-0.12471	-2.51362	-7.95245	-15.434	-23.3641	-37.2425	-47.9293							-19.1122	0.00122	-19.1122	0	-19.129	0.02893	-19.129	0.000426292	-19.129	0.000352793
	3410.25	1108.95	3410.25	1983.09	3410.25	1420.72	3410.25	1499.73	3410.25	1420.72	3410.25	1758.84	3410.25	1344.03									1.20247	-0.12466	-2.5131	-7.95238	-15.4389	-23.3785	-37.2736	-47.969							-19.1027	0.000463041	-19.1027	0	-19.1181	0.01596	-19.1181	0.000235196	-19.1181	0.000191096
	3408.98	1055.35	3408.98	1827.05	3408.98	1578.78	3408.98	1504.75	3408.98	1578.78	3408.98	1753.36	3408.98	1306.39									1.20494	-0.1246	-2.51259	-7.95231	-15.4439	-23.3928	-37.3047	-48.0088							-19.0931	0.000161697	-19.0931	0	-19.1072	0.00811	-19.1072	0.000117598	-19.1072	9.55482e-05
	3407.72	1186.2	3407.72	1885.91	3407.72	1322.3	3407.72	1760.75	3407.72	1322.3	3407.72	1808.75	3407.72	1656.61									1.20741	-0.12455	-2.51208	-7.95225	-15.4488	-23.4072	-37.3357	-48.0485							-19.0823	5.1449e-05	-19.0823	0	-19.0977	0.00379	-19.0977	5.87989e-05	-19.0977	4.40992e-05
	3406.46	1073.69	3406.46	1878.23	3406.46	1533.54	3406.46	1682.11	3406.46	1533.54	3406.46	1721.54	3406.46	1679.75									1.20988	-0.1245	-2.51157	-7.95218	-15.4538	-23.4215	-37.3668	-48.0882							-19.0714	1.46997e-05	-19.0714	0	-19.0868	0.00163	-19.0868	2.20496e-05	-19.0868	2.20496e-05
	3405.2	961.218	3405.2	1682.42	3405.2	1393.11	3405.2	1877.17	3405.2	1393.11	3405.2	1581.14	3405.2	1666.78									1.21235	-0.12445	-2.51105	-7.95205	-15.4585	-23.4355	-37.3978	-48.1281							-19.0618	7.34986e-06	-19.0618	0	-19.0773	0.000646788	-19.0773	7.34986e-06	-19.0773	7.34986e-06
	3403.93	1198.42	3403.93	1752.7	3403.93	1634.67	3403.93	1619.94	3403.93	1634.67	3403.93	1573.8	3403.93	1522.7									1.21481	-0.12439	-2.51054	-7.95192	-15.4632	-23.4495	-37.4287	-48.1681							-19.051	0	-19.051	0	-19.0678	0.000235196	-19.0678	0	-19.0678	0
	3402.67	1135.36	3402.67	1560.8	3402.67	1423.98	3402.67	1824.46	3402.67	1423.98	3402.67	1735.56	3402.67	1671.24									1.21728	-0.12434	-2.51003	-7.95179	-15.4679	-23.4636	-37.4597	-48.208							-19.0414	0	-19.0414	0	-19.0569	8.08485e-05	-19.0569	0	-19.0569	0
	3401.41	1072.33	3401.41	1600.69	3401.41	1348.24	3401.41	1593.94	3401.41	1348.24	3401.41	1587.66	3401.41	1563.31									1.21975	-0.12429	-2.50952	-7.95166	-15.4726	-23.4776	-37.4906	-48.2479							-19.0319	0	-19.0319	0	-19.046	2.20496e-05	-19.046	0	-19.046	0
	3400.14	918.171	3400.14	1855.18	3400.14	1580.18	3400.14	1711.05	3400.14	1580.18	3400.14	1739.84	3400.14	1483.9									1.22222	-0.12424	-2.509	-7.95153	-15.4773	-23.4916	-37.5216	-48.2878							-19.021	0	-19.021	0	-19.0365	7.34986e-06	-19.0365	0	-19.0365	0
	3398.88	931.156	3398.88	1625.42	3398.88	1356.34	3398.88	1573.7	3398.88	1356.34	3398.88	1819.83	3398.88	1641.87									1.22469	-0.12418	-2.50849	-7.95137	-15.4818	-23.5054	-37.5526	-48.328							-19.0101	0	-19.0101	0	-19.0269	0	-19.0269	0	-19.0269	0
	3397.61	1109.29	3397.61	1684.3	3397.61	1527.45	3397.61	1434.5	3397.61	1527.45	3397.61	1728.93	3397.61	1634.62									1.22716	-0.12413	-2.50798	-7.95122	-15.4864	-23.5192	-37.5836	-48.3681							-19.0006	0	-19.0006	0	-19.0161	0	-19.0161	0	-19.0161	0
	3396.35	915.353	3396.35	1705.2	3396.35	1654.84	3396.35	1555.39	3396.35	1654.84	3396.35	1651.37	3396.35	1587.51									1.22963	-0.12408	-2.50747	-7.95106	-15.491	-23.5331	-37.6146	-48.4083							-18.9911	0	-18.9911	0	-19.0052	0	-19.0052	0	-19.0052	0
	3395.08	1000.44	3395.08	1678.65	3395.08	1649.35	3395.08	1674.34	3395.08	1649.35	3395.08	1685.78	3395.08	1534.73									1.2321	-0.12403	-2.50695	-7.9509	-15.4955	-23.5469	-37.6456	-48.4485							-18.9802	0	-18.9802	0	-18.9957	0	-18.9957	0	-18.9957	0
	3393.82	988.737	3393.82	1745.1	3393.82	1416.2	3393.82	1652.87	3393.82	1416.2	3393.82	1868.18	3393.82	1339.68									1.23457	-0.12397	-2.50644	-7.95074	-15.5001	-23.5607	-37.6766	-48.4887							-18.9693	0	-18.9693	0	-18.9848	0	-18.9848	0	-18.9848	0
	3392.55	1183.8	3392.55	1490.95	3392.55	1315.91	3392.55	1695.91	3392.55	1315.91	3392.55	1589.56	3392.55	1317.32									1.23704	-0.12392	-2.50593	-7.95053	-15.5045	-23.5742	-37.7075	-48.5291							-18.9598	0	-18.9598	0	-18.9752	0	-18.9752	0	-18.9752	0
	3391.29	838.276	3391.29	1659.84	3391.29	1192.92	3391.29	1598.58	3391.29	1192.92	3391.29	1802.25	3391.29	1624.97									1.23951	-0.12387	-2.50542	-7.95031	-15.5088	-23.5877	-37.7384	-48.5695							-18.9489	0	-18.9489	0	-18.9644	0	-18.9644	0	-18.9644	0
	3390.02	1082.59	3390.02	1529.07	3390.02	1398.01	3390.02	1543.03	3390.02	1398.01	3390.02	1688.72	3390.02	1758.05									1.24198	-0.12381	-2.5049	-7.9501	-15.5131	-23.6013	-37.7693	-48.6099							-18.9394	0	-18.9394	0	-18.9548	0	-18.9548	0	-18.9548	0
	3388.76	1051.93	3388.76	1474.2	3388.76	1242.82	3388.76	1447.7	3388.76	1242.82	3388.76	1679.5	3388.76	1606.71									1.24444	-0.12376	-2.50439	-7.94988	-15.5175	-23.6148	-37.8002	-48.6503							-18.9285	0	-18.9285	0	-18.944	0	-18.944	0	-18.944	0
	3387.49	1034.54	3387.49	1701.76	3387.49	1303.77	3387.49	1543.83	3387.49	1303.77	3387.49	1723.36	3387.49	1626.02									1.24691	-0.12371	-2.50388	-7.94966	-15.5218	-23.6283	-37.8311	-48.6907							-18.919	0	-18.919	0	-18.9344	0	-18.9344	0	-18.9344	0
	3386.22	844.708	3386.22	1707.52	3386.22	1374.18	3386.22	1367.06	3386.22	1374.18	3386.22	1719.82	3386.22	1488.04									1.24938	-0.12366	-2.50336	-7.94942	-15.526	-23.6416	-37.862	-48.7313							-18.9081	0	-18.9081	0	-18.9249	0	-18.9249	0	-18.9249	0
	3384.96	1024.42	3384.96	1527.61	3384.96	1374.45	3384.96	1698.14	3384.96	1374.45	3384.96	1629.14	3384.96	1441.05									1.25185	-0.1236	-2.50285	-7.94918	-15.5302	-23.6549	-37.8929	-48.7719							-18.8986	0	-18.8986	0	-18.9127	0	-18.9127	0	-18.9127	0
	3383.69	1154.81	3383.69	1533.43	3383.69	1245.92	3383.69	1631.29	3383.69	1245.92	3383.69	1697.62	3383.69	1469.85									1.25432	-0.12355	-2.50234	-7.94894	-15.5344	-23.6682	-37.9238	-48.8125							-18.8891	0	-18.8891	0	-18.9031	0	-18.9031	0	-18.9031	0
	3382.42	908.246	3382.42	1493.78	3382.42	1369.34	3382.42	1772.81	3382.42	1369.34	3382.42	1510.38	3382.42	1110.38									1.25679	-0.1235	-2.50183	-7.9487	-15.5386	-23.6815	-37.9547	-48.8531							-18.8782	0	-18.8782	0	-18.8936	0	-18.8936	0	-18.8936	0
	3381.16	853.034	3381.16	1535.59	3381.16	1136.71	3381.16	1643.5	3381.16	1136.71	3381.16	1688.69	3381.16	1743.31									1.25926	-0.12344	-2.50131	-7.94845	-15.5428	-23.6947	-37.9856	-48.8937							-18.8673	0	-18.8673	0	-18.8827	0	-18.8827	0	-18.8827	0
	3379.89	835.708	3379.89	1524.38	3379.89	1038.59	3379.89	1686.53	3379.89	1038.59	3379.89	1507.2	3379.89	1410.43									1.26173	-0.12339	-2.5008	-7.94816	-15.5467	-23.7077	-38.0163	-48.9345							-18.8578	0	-18.8578	0	-18.8732	0	-18.8732	0	-18.8732	0
	3378.62	1083.4	3378.62	1761.16	3378.62	1186.59	3378.62	1670.87	3378.62	1186.59	3378.62	1499.93	3378.62	1721.27									1.2642	-0.12334	-2.50029	-7.94787	-15.5507	-23.7206	-38.0471	-48.9752							-18.8482	0	-18.8482	0	-18.8623	0	-18.8623	0	-18.8623	0
	3377.35	944.913	3377.35	1585.27	3377.35	1415.92	3377.35	1447.05	3377.35	1415.92	3377.35	1411.3	3377.35	1710.26									1.26667	-0.12328	-2.49978	-7.94758	-15.5547	-23.7336	-38.0778	-49.0159							-18.8374	0	-18.8374	0	-18.8528	0	-18.8528	0	-18.8528	0
	3376.08	963.534	3376.08	1488.92	3376.08	1251.59	3376.08	1645.27	3376.08	1251.59	3376.08	1691.68	3376.08	1818.46									1.26914	-0.12323	-2.49927	-7.94729	-15.5587	-23.7466	-38.1085	-49.0567							-18.8265	0	-18.8265	0	-18.8419	0	-18.8419	0	-18.8419	0
	3374.81	953.77	3374.81	1438.03	3374.81	1369.21	3374.81	1603.16	3374.81	1369.21	3374.81	1432.77	3374.81	1676.9									1.2716	-0.12318	-2.49876	-7.947	-15.5626	-23.7595	-38.1393	-49.0974							-18.8169	0	-18.8169	0	-18.8324	0	-18.8324	0	-18.8324	0
	3373.55	928.879	3373.55	1557.4	3373.55	1392.21	3373.55	1719.96	3373.55	1392.21	3373.55	1660.1	3373.55	1385.96									1.27407	-0.12312	-2.49824	-7.94669	-15.5665	-23.7723	-38.17	-49.1384							-18.8061	0	-18.8061	0	-18.8229	0	-18.8229	0	-18.8229	0
	3372.28	1123.36	3372.28	1585.95	3372.28	1377.37	3372.28	1549.28	3372.28	1377.37	3372.28	1497.75	3372.28	1530.1									1.27654	-0.12307	-2.49773	-7.94637	-15.5703	-23.7851	-38.2008	-49.1793							-18.7965	0	-18.7965	0	-18.812	0	-18.812	0	-18.812	0
	3371.01	805.387	3371.01	1457.57	3371.01	1285.03	3371.01	1605.56	3371.01	1285.03	3371.01	1488.62	3371.01	1753.59									1.27901	-0.12302	-2.49722	-7.94606	-15.5742	-23.7978	-38.2315	-49.2203							-18.787	0	-18.787	0	-18.8011	0	-18.8011	0	-18.8011	0
	3369.74	863.716	3369.74	1406.74	3369.74	1585.93	3369.74	1331.01	3369.74	1585.93	3369.74	1549.44	3369.74	1547.88									1.28148	-0.12296	-2.49671	-7.94575	-15.578	-23.8106	-38.2623	-49.2613							-18.7761	0	-18.7761	0	-18.7916	0	-18.7916	0	-18.7916	0
	3368.47	980.616	3368.47	1255.78	3368.47	1251.67	3368.47	1653.81	3368.47	1251.67	3368.47	1392.89	3368.47	1260.98									1.28395	-0.12291	-2.4962	-7.94544	-15.5819	-23.8234	-38.293	-49.3022							-18.7652	0	-18.7652	0	-18.7807	0	-18.7807	0	-18.7807	0
	3367.2	931.18	3367.2	1511.16	3367.2	1531.68	3367.2	1434.16	3367.2	1531.68	3367.2	1550.09	3367.2	1552.42									1.28642	-0.12286	-2.49569	-7.94508	-15.5855	-23.8358	-38.3236	-49.3434							-18.7557	0	-18.7557	0	-18.7712	0	-18.7712	0	-18.7712	0
	3365.93	877.986	3365.93	1498.17	3365.93	1352.48	3365.93	1371.42	3365.93	1352.48	3365.93	1497.52	3365.93	1269.41									1.28889	-0.1228	-2.49517	-7.94472	-15.5892	-23.8483	-38.3542	-49.3845							-18.7462	0	-18.7462	0	-18.7603	0	-18.7603	0	-18.7603	0
	3364.66	909.814	3364.66	1364.28	3364.66	1201.69	3364.66	1450.38	3364.66	1201.69	3364.66	1550.75	3364.66	1485.19									1.29136	-0.12275	-2.49466	-7.94436	-15.5928	-23.8607	-38.3849	-49.4256							-18.7353	0	-18.7353	0	-18.7508	0	-18.7508	0	-18.7508	0
	3363.39	839.647	3363.39	1374	3363.39	1307.8	3363.39	1670.96	3363.39	1307.8	3363.39	1483.1	3363.39	1557.35									1.29383	-0.1227	-2.49415	-7.944	-15.5964	-23.8731	-38.4155	-49.4668							-18.7244	0	-18.7244	0	-18.7399	0	-18.7399	0	-18.7399	0
	3362.12	1009.31	3362.12	1336.51	3362.12	1098.55	3362.12	1385.42	3362.12	1098.55	3362.12	1383.37	3362.12	1302.83									1.2963	-0.12264	-2.49364	-7.94364	-15.6001	-23.8856	-38.4461	-49.5079							-18.7149	0	-18.7149	0	-18.7304	0	-18.7304	0	-18.7304	0
	3360.84	816.444	3360.84	1489.72	3360.84	1234.86	3360.84	1602.16	3360.84	1234.86	3360.84	1472.47	3360.84	1788.45									1.29877	-0.12259	-2.49313	-7.94326	-15.6036	-23.8978	-38.4767	-49.5492							-18.704	0	-18.704	0	-18.7208	0	-18.7208	0	-18.7208	0
	3359.57	899.226	3359.57	1263.48	3359.57	1325.81	3359.57	1660.29	3359.57	1325.81	3359.57	1382.22	3359.57	1298.04									1.30123	-0.12254	-2.49262	-7.94288	-15.6071	-23.91	-38.5072	-49.5905							-18.6945	0	-18.6945	0	-18.7099	0	-18.7099	0	-18.7099	0
	3358.3	889.505	3358.3	1635.57	3358.3	1144.99	3358.3	1407.01	3358.3	1144.99	3358.3	1212.76	3358.3	1239.97									1.3037	-0.12248	-2.49211	-7.9425	-15.6106	-23.9222	-38.5378	-49.6318							-18.685	0	-18.685	0	-18.699	0	-18.699	0	-18.699	0
	3357.03	860.921	3357.03	1460.35	3357.03	1305.74	3357.03	1625.54	3357.03	1305.74	3357.03	1366.01	3357.03	1363.06									1.30617	-0.12243	-2.49159	-7.94212	-15.6141	-23.9345	-38.5684	-49.6731							-18.6741	0	-18.6741	0	-18.6895	0	-18.6895	0	-18.6895	0
	3355.76	856.873	3355.76	1139.95	3355.76	1323.07	3355.76	1364.83	3355.76	1323.07	3355.76	1415.45	3355.76	1393.67									1.30864	-0.12237	-2.49108	-7.94174	-15.6176	-23.9467	-38.5989	-49.7143							-18.6632	0	-18.6632	0	-18.68	0	-18.68	0	-18.68	0
	3354.48	720.801	3354.48	1344	3354.48	874.536	3354.48	1441.83	3354.48	874.536	3354.48	1117.83	3354.48	1522.35									1.31111	-0.12232	-2.49057	-7.94132	-15.621	-23.9586	-38.6293	-49.7557							-18.6537	0	-18.6537	0	-18.6678	0	-18.6678	0	-18.6678	0
	3353.21	733.754	3353.21	1283.98	3353.21	893.837	3353.21	1505.63	3353.21	893.837	3353.21	1227.63	3353.21	1485.03									1.31358	-0.12227	-2.49006	-7.94091	-15.6243	-23.9705	-38.6597	-49.797							-18.6441	0	-18.6441	0	-18.6582	0	-18.6582	0	-18.6582	0
	3351.94	791.949	3351.94	1288.1	3351.94	1063.95	3351.94	1220.6	3351.94	1063.95	3351.94	1254.46	3351.94	1180.01									1.31605	-0.12221	-2.48955	-7.94049	-15.6276	-23.9824	-38.6901	-49.8383							-18.6333	0	-18.6333	0	-18.6487	0	-18.6487	0	-18.6487	0
	3350.67	819.964	3350.67	1412.86	3350.67	1185	3350.67	1529.47	3350.67	1185	3350.67	1494.28	3350.67	1137.12									1.31852	-0.12216	-2.48904	-7.94007	-15.6309	-23.9943	-38.7204	-49.8797							-18.6224	0	-18.6224	0	-18.6378	0	-18.6378	0	-18.6378	0
	3349.39	782.007	3349.39	1369.84	3349.39	979.962	3349.39	1169.17	3349.39	979.962	3349.39	1204.43	3349.39	1165.87									1.32099	-0.1221	-2.48853	-7.93965	-15.6342	-24.0062	-38.7508	-49.921							-18.6129	0	-18.6129	0	-18.6283	0	-18.6283	0	-18.6283	0
	3348.12	849.583	3348.12	1441.79	3348.12	1065.18	3348.12	1280.09	3348.12	1065.18	3348.12	1285.9	3348.12	1497.97									1.32346	-0.12205	-2.48802	-7.93922	-15.6374	-24.0179	-38.7812	-49.9625							-18.602	0	-18.602	0	-18.6174	0	-18.6174	0	-18.6174	0
	3346.84	600.639	3346.84	1376.2	3346.84	1229.5	3346.84	1129.11	3346.84	1229.5	3346.84	1226.04	3346.84	1553.01									1.32593	-0.122	-2.48751	-7.93879	-15.6406	-24.0296	-38.8115	-50.004							-18.5924	0	-18.5924	0	-18.6079	0	-18.6079	0	-18.6079	0
	3345.57	768.052	3345.57	1272.96	3345.57	1145.12	3345.57	1452.85	3345.57	1145.12	3345.57	1429.92	3345.57	1406.49									1.3284	-0.12194	-2.487	-7.93835	-15.6438	-24.0413	-38.8419	-50.0456							-18.5829	0	-18.5829	0	-18.597	0	-18.597	0	-18.597	0
	3344.3	809.229	3344.3	1265.8	3344.3	879.995	3344.3	1458.21	3344.3	879.995	3344.3	1279.67	3344.3	1265.68									1.33086	-0.12189	-2.48649	-7.93792	-15.647	-24.053	-38.8722	-50.0871							-18.572	0	-18.572	0	-18.5875	0	-18.5875	0	-18.5875	0
	3343.02	891.814	3343.02	1230.42	3343.02	897.401	3343.02	1531.35	3343.02	897.401	3343.02	1475.93	3343.02	1194.59									1.33333	-0.12183	-2.48598	-7.93748	-15.6502	-24.0647	-38.9026	-50.1286							-18.5612	0	-18.5612	0	-18.578	0	-18.578	0	-18.578	0
	3341.75	885.891	3341.75	978.567	3341.75	1003.27	3341.75	1369.18	3341.75	1003.27	3341.75	1190.21	3341.75	1473.66									1.3358	-0.12178	-2.48547	-7.93701	-15.6532	-24.076	-38.9327	-50.1702							-18.5516	0	-18.5516	0	-18.5657	0	-18.5657	0	-18.5657	0
	3340.47	797.159	3340.47	1029.84	3340.47	841.854	3340.47	1229.64	3340.47	841.854	3340.47	1401.48	3340.47	1116.48									1.33827	-0.12172	-2.48496	-7.93654	-15.6562	-24.0874	-38.9629	-50.2118							-18.5421	0	-18.5421	0	-18.5562	0	-18.5562	0	-18.5562	0
	3339.2	623.783	3339.2	955.021	3339.2	1002.27	3339.2	1204.96	3339.2	1002.27	3339.2	1343.58	3339.2	1542.24									1.34074	-0.12167	-2.48445	-7.93607	-15.6592	-24.0988	-38.9931	-50.2534							-18.5312	0	-18.5312	0	-18.5467	0	-18.5467	0	-18.5467	0
	3337.92	572.763	3337.92	1429.61	3337.92	1104.31	3337.92	1697.66	3337.92	1104.31	3337.92	1460.67	3337.92	1239.75									1.34321	-0.12161	-2.48394	-7.9356	-15.6623	-24.1102	-39.0233	-50.295							-18.5203	0	-18.5203	0	-18.5358	0	-18.5358	0	-18.5358	0
	3336.64	928.066	3336.64	1168.53	3336.64	1074.65	3336.64	1445.31	3336.64	1074.65	3336.64	1257.95	3336.64	995.68									1.34568	-0.12156	-2.48343	-7.93513	-15.6653	-24.1215	-39.0535	-50.3366							-18.5108	0	-18.5108	0	-18.5263	0	-18.5263	0	-18.5263	0
	3335.37	837.515	3335.37	1189.66	3335.37	950.96	3335.37	1283.33	3335.37	950.96	3335.37	1217.06	3335.37	1129.72									1.34815	-0.1215	-2.48292	-7.93465	-15.6682	-24.1327	-39.0836	-50.3782							-18.4999	0	-18.4999	0	-18.5154	0	-18.5154	0	-18.5154	0
	3334.09	600.335	3334.09	1240.88	3334.09	970.225	3334.09	1177.82	3334.09	970.225	3334.09	1082.16	3334.09	1220.46									1.35062	-0.12145	-2.48242	-7.93416	-15.671	-24.1439	-39.1137	-50.4199							-18.4904	0	-18.4904	0	-18.5058	0	-18.5058	0	-18.5058	0
	3332.81	733.596	3332.81	1104.08	3332.81	1158.68	3332.81	1192.67	3332.81	1158.68	3332.81	1182.32	3332.81	1093.1									1.35309	-0.12139	-2.48191	-7.93368	-15.6739	-24.155	-39.1438	-50.4616							-18.4809	0	-18.4809	0	-18.495	0	-18.495	0	-18.495	0
	3331.54	616.822	3331.54	1057.55	3331.54	839.575	3331.54	1200.01	3331.54	839.575	3331.54	1118.93	3331.54	1435.68									1.35556	-0.12134	-2.4814	-7.93319	-15.6768	-24.1662	-39.1739	-50.5033							-18.47	0	-18.47	0	-18.4855	0	-18.4855	0	-18.4855	0
	3330.26	740.634	3330.26	1046.77	3330.26	860.741	3330.26	1103.99	3330.26	860.741	3330.26	1123.2	3330.26	1171.14									1.35802	-0.12128	-2.48089	-7.93271	-15.6798	-24.1773	-39.204	-50.5449							-18.4591	0	-18.4591	0	-18.4759	0	-18.4759	0	-18.4759	0
	3328.98	687.785	3328.98	1082.96	3328.98	1015.3	3328.98	953.527	3328.98	1015.3	3328.98	986.563	3328.98	1184.78									1.36049	-0.12123	-2.48038	-7.93219	-15.6825	-24.1882	-39.2338	-50.5866							-18.4496	0	-18.4496	0	-18.4637	0	-18.4637	0	-18.4637	0
	3327.71	711.978	3327.71	976.374	3327.71	1135.99	3327.71	1366.69	3327.71	1135.99	3327.71	1203.15	3327.71	879.066									1.36296	-0.12117	-2.47987	-7.93168	-15.6852	-24.199	-39.2637	-50.6282							-18.4401	0	-18.4401	0	-18.4541	0	-18.4541	0	-18.4541	0
	3326.43	696.719	3326.43	1082.07	3326.43	897.905	3326.43	1126.09	3326.43	897.905	3326.43	1032.76	3326.43	1037.37									1.36543	-0.12112	-2.47936	-7.93116	-15.6879	-24.2098	-39.2936	-50.6698							-18.4292	0	-18.4292	0	-18.4446	0	-18.4446	0	-18.4446	0
	3325.15	767.846	3325.15	1075.06	3325.15	720.006	3325.15	1289.31	3325.15	720.006	3325.15	990.131	3325.15	998.453									1.3679	-0.12106	-2.47886	-7.93065	-15.6906	-24.2206	-39.3235	-50.7114							-18.4183	0	-18.4183	0	-18.4337	0	-18.4337	0	-18.4337	0
	3323.87	679.363	3323.87	996.714	3323.87	818.161	3323.87	1007.53	3323.87	818.161	3323.87	1054.54	3323.87	1136.03									1.37037	-0.121	-2.47835	-7.93014	-15.6934	-24.2315	-39.3533	-50.753							-18.4088	0	-18.4088	0	-18.4229	0	-18.4229	0	-18.4229	0
	3322.59	643.473	3322.59	1209.35	3322.59	889.999	3322.59	1135.06	3322.59	889.999	3322.59	976.262	3322.59	1153.42									1.37284	-0.12095	-2.47784	-7.92961	-15.696	-24.2421	-39.3831	-50.7947							-18.3992	0	-18.3992	0	-18.4133	0	-18.4133	0	-18.4133	0
	3321.31	534.407	3321.31	1247.38	3321.31	843.585	3321.31	1161.2	3321.31	843.585	3321.31	1033.15	3321.31	797.336									1.37531	-0.12089	-2.47733	-7.92908	-15.6986	-24.2527	-39.4129	-50.8364							-18.3884	0	-18.3884	0	-18.4038	0	-18.4038	0	-18.4038	0
	3320.04	665.554	3320.04	968.284	3320.04	791.555	3320.04	941.546	3320.04	791.555	3320.04	1155.71	3320.04	1220.07									1.37778	-0.12084	-2.47682	-7.92856	-15.7012	-24.2634	-39.4427	-50.8781							-18.3775	0	-18.3775	0	-18.3929	0	-18.3929	0	-18.3929	0
	3318.76	732.869	3318.76	1055.13	3318.76	797.706	3318.76	765.12	3318.76	797.706	3318.76	1041.83	3318.76	860.365									1.38025	-0.12078	-2.47631	-7.92803	-15.7038	-24.274	-39.4725	-50.9199							-18.368	0	-18.368	0	-18.3834	0	-18.3834	0	-18.3834	0
	3317.48	698.876	3317.48	1061.3	3317.48	824.495	3317.48	930.134	3317.48	824.495	3317.48	901.746	3317.48	965.957									1.38272	-0.12072	-2.4758	-7.9275	-15.7065	-24.2847	-39.5024	-50.9616							-18.3571	0	-18.3571	0	-18.3725	0	-18.3725	0	-18.3725	0
	3316.2	649.892	3316.2	1103.09	3316.2	770.632	3316.2	723.784	3316.2	770.632	3316.2	887.364	3316.2	1197.15									1.38519	-0.12067	-2.4753	-7.92695	-15.7089	-24.295	-39.532	-51.0032							-18.3475	0	-18.3475	0	-18.363	0	-18.363	0	-18.363	0
	3314.92	576.555	3314.92	843.012	3314.92	604.301	3314.92	1094.99	3314.92	604.301	3314.92	1088.61	3314.92	910.775									1.38765	-0.12061	-2.47479	-7.9264	-15.7114	-24.3053	-39.5616	-51.0449							-18.338	0	-18.338	0	-18.3521	0	-18.3521	0	-18.3521	0
	3313.64	510.743	3313.64	1017.94	3313.64	773.583	3313.64	948.686	3313.64	773.583	3313.64	838.015	3313.64	656.383									1.39012	-0.12055	-2.47428	-7.92584	-15.7138	-24.3156	-39.5912	-51.0866							-18.3271	0	-18.3271	0	-18.3426	0	-18.3426	0	-18.3426	0
	3312.36	774.818	3312.36	902.295	3312.36	684.159	3312.36	1057.33	3312.36	684.159	3312.36	1042.96	3312.36	791.92									1.39259	-0.12049	-2.47377	-7.92529	-15.7163	-24.3259	-39.6208	-51.1283							-18.3163	0	-18.3163	0	-18.3317	0	-18.3317	0	-18.3317	0
	3311.07	532.854	3311.07	895.39	3311.07	639.753	3311.07	1210.91	3311.07	639.753	3311.07	1245.94	3311.07	1028.6									1.39506	-0.12044	-2.47326	-7.92474	-15.7187	-24.3362	-39.6504	-51.1699							-18.3067	0	-18.3067	0	-18.3208	0	-18.3208	0	-18.3208	0
	3309.79	549.525	3309.79	942.827	3309.79	762.1	3309.79	1045.95	3309.79	762.1	3309.79	1072.29	3309.79	1045.99									1.39753	-0.12038	-2.47275	-7.92417	-15.7211	-24.3464	-39.6799	-51.2116							-18.2972	0	-18.2972	0	-18.3113	0	-18.3113	0	-18.3113	0
	3308.51	626.129	3308.51	889.094	3308.51	552.862	3308.51	748.056	3308.51	552.862	3308.51	806.936	3308.51	739.318									1.4	-0.12032	-2.47225	-7.92361	-15.7234	-24.3565	-39.7093	-51.2532							-18.2863	0	-18.2863	0	-18.3018	0	-18.3018	0	-18.3018	0
	3307.23	558.502	3307.23	927.15	3307.23	585.29	3307.23	933.457	3307.23	585.29	3307.23	867.546	3307.23	702.443									1.40247	-0.12026	-2.47174	-7.92304	-15.7258	-24.3666	-39.7388	-51.2949							-18.2754	0	-18.2754	0	-18.2909	0	-18.2909	0	-18.2909	0
	3305.95	646.311	3305.95	1109.38	3305.95	587.749	3305.95	1111.3	3305.95	587.749	3305.95	1122.87	3305.95	929.596									1.40494	-0.1202	-2.47123	-7.92248	-15.7281	-24.3767	-39.7683	-51.3365							-18.2659	0	-18.2659	0	-18.2814	0	-18.2814	0	-18.2814	0
	3304.67	631.124	3304.67	1083.73	3304.67	968.368	3304.67	725.602	3304.67	968.368	3304.67	983.103	3304.67	877.73									1.40741	-0.12014	-2.47072	-7.92192	-15.7305	-24.3868	-39.7978	-51.3782							-18.255	0	-18.255	0	-18.2705	0	-18.2705	0	-18.2705	0
	3303.38	610.328	3303.38	874.689	3303.38	798.567	3303.38	955.832	3303.38	798.567	3303.38	830.281	3303.38	900.75									1.40988	-0.12008	-2.47021	-7.92133	-15.7327	-24.3966	-39.827	-51.4196							-18.2455	0	-18.2455	0	-18.261	0	-18.261	0	-18.261	0
	3302.1	722.408	3302.1	603.966	3302.1	664.391	3302.1	965.17	3302.1	664.391	3302.1	1033.08	3302.1	1067.86									1.41235	-0.12002	-2.4697	-7.92075	-15.7349	-24.4063	-39.8562	-51.4611							-18.236	0	-18.236	0	-18.2501	0	-18.2501	0	-18.2501	0
	3300.82	437.796	3300.82	905.872	3300.82	850.202	3300.82	1049.34	3300.82	850.202	3300.82	850.394	3300.82	808.316									1.41481	-0.11996	-2.46919	-7.92016	-15.7371	-24.4161	-39.8854	-51.5026							-18.2251	0	-18.2251	0	-18.2405	0	-18.2405	0	-18.2405	0
	3299.54	445.111	3299.54	928.949	3299.54	914.356	3299.54	1006.29	3299.54	914.356	3299.54	607.929	3299.54	674.211									1.41728	-0.1199	-2.46869	-7.91958	-15.7393	-24.4259	-39.9146	-51.544							-18.2142	0	-18.2142	0	-18.2297	0	-18.2297	0	-18.2297	0
	3298.25	703.038	3298.25	849.154	3298.25	765.276	3298.25	899.66	3298.25	765.276	3298.25	786.358	3298.25	944.131									1.41975	-0.11984	-2.46818	-7.91899	-15.7415	-24.4357	-39.9438	-51.5855							-18.2047	0	-18.2047	0	-18.2188	0	-18.2188	0	-18.2188	0
	3296.97	530.789	3296.97	776.871	3296.97	505.934	3296.97	968.851	3296.97	505.934	3296.97	830.108	3296.97	617.449									1.42222	-0.11977	-2.46767	-7.91839	-15.7436	-24.4453	-39.9729	-51.627							-18.1952	0	-18.1952	0	-18.2093	0	-18.2093	0	-18.2093	0
	3295.69	422.172	3295.69	867.268	3295.69	717.821	3295.69	628.593	3295.69	717.821	3295.69	681.273	3295.69	954.584									1.42469	-0.11971	-2.46715	-7.9178	-15.7457	-24.4549	-40.002	-51.6684							-18.1843	0	-18.1843	0	-18.1997	0	-18.1997	0	-18.1997	0
	3294.4	579.021	3294.4	1011.84	3294.4	602.52	3294.4	772.587	3294.4	602.52	3294.4	855.865	3294.4	725.23									1.42716	-0.11965	-2.46664	-7.9172	-15.7478	-24.4644	-40.0311	-51.7099							-18.1734	0	-18.1734	0	-18.1888	0	-18.1888	0	-18.1888	0
	3293.12	378.865	3293.12	883.519	3293.12	661.065	3293.12	987.544	3293.12	661.065	3293.12	1084.61	3293.12	865.99									1.42963	-0.11958	-2.46613	-7.91661	-15.7499	-24.474	-40.0603	-51.7513							-18.1639	0	-18.1639	0	-18.1793	0	-18.1793	0	-18.1793	0
	3291.83	746.801	3291.83	962.646	3291.83	682.221	3291.83	765.198	3291.83	682.221	3291.83	907.8	3291.83	427.471									1.4321	-0.11952	-2.46562	-7.91601	-15.752	-24.4836	-40.0894	-51.7928							-18.153	0	-18.153	0	-18.1684	0	-18.1684	0	-18.1684	0
	3290.55	451.417	3290.55	903.512	3290.55	492.28	3290.55	718.549	3290.55	492.28	3290.55	798.321	3290.55	826.035									1.43457	-0.11945	-2.46511	-7.9154	-15.754	-24.4929	-40.1182	-51.834							-18.1435	0	-18.1435	0	-18.1589	0	-18.1589	0	-18.1589	0
	3289.26	374.672	3289.26	889.218	3289.26	562.024	3289.26	968.885	3289.26	562.024	3289.26	685.16	3289.26	1185.22									1.43704	-0.11938	-2.46459	-7.91478	-15.7559	-24.5022	-40.1471	-51.8753							-18.1339	0	-18.1339	0	-18.148	0	-18.148	0	-18.148	0
	3287.98	606.079	3287.98	865.604	3287.98	164.9	3287.98	909.153	3287.98	164.9	3287.98	1066.91	3287.98	827.197									1.43951	-0.11932	-2.46408	-7.91416	-15.7579	-24.5114	-40.176	-51.9166							-18.123	0	-18.123	0	-18.1385	0	-18.1385	0	-18.1385	0
	3286.69	503.199	3286.69	791.599	3286.69	460.606	3286.69	642.201	3286.69	460.606	3286.69	753.974	3286.69	642.945									1.44198	-0.11925	-2.46357	-7.91355	-15.7598	-24.5207	-40.2048	-51.9579							-18.1122	0	-18.1122	0	-18.1276	0	-18.1276	0	-18.1276	0
	3285.41	323.823	3285.41	880.017	3285.41	530.325	3285.41	1125.76	3285.41	530.325	3285.41	760.377	3285.41	817.164									1.44444	-0.11918	-2.46305	-7.91293	-15.7618	-24.53	-40.2337	-51.9992							-18.1026	0	-18.1026	0	-18.1167	0	-18.1167	0	-18.1167	0
	3284.12	504.718	3284.12	1000.13	3284.12	657.883	3284.12	849.547	3284.12	657.883	3284.12	488.694	3284.12	597.525									1.44691	-0.11911	-2.46254	-7.91231	-15.7637	-24.539	-40.2624	-52.0403							-18.0931	0	-18.0931	0	-18.1072	0	-18.1072	0	-18.1072	0
	3282.83	349.671	3282.83	937.347	3282.83	736.876	3282.83	605.161	3282.83	736.876	3282.83	827.296	3282.83	642.939									1.44938	-0.11903	-2.46202	-7.91168	-15.7655	-24.5481	-40.2911	-52.0815							-18.0822	0	-18.0822	0	-18.0977	0	-18.0977	0	-18.0977	0
	3281.55	532.357	3281.55	837.274	3281.55	633.01	3281.55	394.458	3281.55	633.01	3281.55	777.735	3281.55	731.244									1.45185	-0.11896	-2.4615	-7.91105	-15.7674	-24.5572	-40.3198	-52.1226							-18.0713	0	-18.0713	0	-18.0868	0	-18.0868	0	-18.0868	0
	3280.26	631.04	3280.26	879	3280.26	661.624	3280.26	924.343	3280.26	661.624	3280.26	907.245	3280.26	953.816									1.45432	-0.11889	-2.46098	-7.91043	-15.7693	-24.5662	-40.3485	-52.1638							-18.0618	0	-18.0618	0	-18.0759	0	-18.0759	0	-18.0759	0
	3278.97	504.032	3278.97	872.225	3278.97	811.448	3278.97	737.909	3278.97	811.448	3278.97	661.882	3278.97	484.432									1.45679	-0.11881	-2.46046	-7.9098	-15.7711	-24.5753	-40.3772	-52.2049							-18.0509	0	-18.0509	0	-18.0664	0	-18.0664	0	-18.0664	0
	3277.69	507.592	3277.69	781.552	3277.69	582.714	3277.69	641.05	3277.69	582.714	3277.69	659.014	3277.69	770.359									1.45926	-0.11873	-2.45994	-7.90915	-15.7729	-24.5841	-40.4055	-52.2458							-18.0414	0	-18.0414	0	-18.0569	0	-18.0569	0	-18.0569	0
	3276.4	490.644	3276.4	610.757	3276.4	747.411	3276.4	704.546	3276.4	747.411	3276.4	648.691	3276.4	588.271									1.46173	-0.11865	-2.45942	-7.90851	-15.7746	-24.5928	-40.4339	-52.2866							-18.0319	0	-18.0319	0	-18.046	0	-18.046	0	-18.046	0
	3275.11	283.594	3275.11	878.033	3275.11	543.016	3275.11	810.89	3275.11	543.016	3275.11	875.084	3275.11	646.689									1.4642	-0.11857	-2.4589	-7.90787	-15.7763	-24.6015	-40.4623	-52.3274							-18.021	0	-18.021	0	-18.0365	0	-18.0365	0	-18.0365	0
	3273.82	397.14	3273.82	943.949	3273.82	534.362	3273.82	455.062	3273.82	534.362	3273.82	885.234	3273.82	898.885									1.46667	-0.11849	-2.45837	-7.90722	-15.7781	-24.6103	-40.4907	-52.3683							-18.0101	0	-18.0101	0	-18.0256	0	-18.0256	0	-18.0256	0
	3272.54	521.82	3272.54	698.705	3272.54	566.704	3272.54	900.507	3272.54	566.704	3272.54	841.362	3272.54	1102.54									1.46914	-0.11841	-2.45785	-7.90658	-15.7798	-24.619	-40.5191	-52.4091							-18.0006	0	-18.0006	0	-18.0147	0	-18.0147	0	-18.0147	0
	3271.25	590.571	3271.25	878.271	3271.25	535.698	3271.25	537.351	3271.25	535.698	3271.25	577.71	3271.25	931.713									1.4716	-0.11832	-2.45732	-7.90592	-15.7814	-24.6276	-40.5473	-52.4499							-17.9911	0	-17.9911	0	-18.0052	0	-18.0052	0	-18.0052	0
	3269.96	594.114	3269.96	752.327	3269.96	899.54	3269.96	623.175	3269.96	899.54	3269.96	668.017	3269.96	677.143									1.47407	-0.11823	-2.45679	-7.90526	-15.7831	-24.6361	-40.5755	-52.4906							-17.9802	0	-17.9802	0	-17.9956	0	-17.9956	0	-17.9956	0
	3268.67	517.588	3268.67	959.752	3268.67	298.711	3268.67	841.174	3268.67	298.711	3268.67	778.783	3268.67	1033.42									1.47654	-0.11814	-2.45625	-7.90461	-15.7847	-24.6447	-40.6038	-52.5313							-17.9693	0	-17.9693	0	-17.9848	0	-17.9848	0	-17.9848	0
	3267.38	448.539	3267.38	742.627	3267.38	863.522	3267.38	725.852	3267.38	863.522	3267.38	705.2	3267.38	931.584									1.47901	-0.11805	-2.45572	-7.90395	-15.7864	-24.6532	-40.632	-52.5721							-17.9598	0	-17.9598	0	-17.9739	0	-17.9739	0	-17.9739	0
	3266.09	453.968	3266.09	769.423	3266.09	551.436	3266.09	575.211	3266.09	551.436	3266.09	810.344	3266.09	1045.7									1.48148	-0.11796	-2.45519	-7.90329	-15.788	-24.6618	-40.6603	-52.6128							-17.9503	0	-17.9503	0	-17.9643	0	-17.9643	0	-17.9643	0
	3264.8	630.605	3264.8	705.028	3264.8	764.268	3264.8	1029.45	3264.8	764.268	3264.8	731.219	3264.8	1336.57									1.48395	-0.11786	-2.45465	-7.90262	-15.7895	-24.67	-40.6882	-52.6533							-17.9394	0	-17.9394	0	-17.9548	0	-17.9548	0	-17.9548	0
	3263.51	498.315	3263.51	666.704	3263.51	590.016	3263.51	1049.99	3263.51	590.016	3263.51	864.245	3263.51	767.732									1.48642	-0.11776	-2.45411	-7.90195	-15.791	-24.6783	-40.7161	-52.6937							-17.9285	0	-17.9285	0	-17.9439	0	-17.9439	0	-17.9439	0
	3262.22	702.781	3262.22	669.32	3262.22	804.62	3262.22	808.231	3262.22	804.62	3262.22	803.757	3262.22	768.346									1.48889	-0.11766	-2.45358	-7.90127	-15.7926	-24.6865	-40.7441	-52.7342							-17.919	0	-17.919	0	-17.9344	0	-17.9344	0	-17.9344	0
	3260.93	471.955	3260.93	705.426	3260.93	448.161	3260.93	741.4	3260.93	448.161	3260.93	938.588	3260.93	720.602									1.49136	-0.11756	-2.45304	-7.9006	-15.7941	-24.6947	-40.772	-52.7747							-17.9081	0	-17.9081	0	-17.9235	0	-17.9235	0	-17.9235	0
	3259.64	525.727	3259.64	802.871	3259.64	534.411	3259.64	1115.31	3259.64	534.411	3259.64	770.269	3259.64	1148.92									1.49383	-0.11746	-2.4525	-7.89993	-15.7956	-24.703	-40.8	-52.8151							-17.8986	0	-17.8986	0	-17.914	0	-17.914	0	-17.914	0
	3258.35	454.912	3258.35	768.287	3258.35	730.319	3258.35	1046.59	3258.35	730.319	3258.35	849.301	3258.35	751.6									1.4963	-0.11736	-2.45196	-7.89925	-15.797	-24.711	-40.8277	-52.8554							-17.889	0	-17.889	0	-17.9031	0	-17.9031	0	-17.9031	0
	3257.06	653.656	3257.06	815.512	3257.06	686.374	3257.06	765.995	3257.06	686.374	3257.06	814.913	3257.06	822.857									1.49877	-0.11726	-2.45142	-7.89858	-15.7985	-24.7191	-40.8555	-52.8957							-17.8782	0	-17.8782	0	-17.8936	0	-17.8936	0	-17.8936	0
	3255.77	484.348	3255.77	836.688	3255.77	644.299	3255.77	641.623	3255.77	644.299	3255.77	800.995	3255.77	990.727									1.50123	-0.11716	-2.45088	-7.8979	-15.7999	-24.7271	-40.8832	-52.9359							-17.8673	0	-17.8673	0	-17.8827	0	-17.8827	0	-17.8827	0
	3254.48	395.004	3254.48	831.853	3254.48	836.37	3254.48	966.965	3254.48	836.37	3254.48	512.085	3254.48	905.832									1.5037	-0.11705	-2.45034	-7.89722	-15.8013	-24.7352	-40.9109	-52.9762							-17.8577	0	-17.8577	0	-17.8718	0	-17.8718	0	-17.8718	0
	3253.18	446.885	3253.18	748.998	3253.18	599.229	3253.18	967.075	3253.18	599.229	3253.18	806.624	3253.18	1131.21									1.50617	-0.11695	-2.4498	-7.89655	-15.8028	-24.7432	-40.9387	-53.0165							-17.8482	0	-17.8482	0	-17.8623	0	-17.8623	0	-17.8623	0
	3251.89	539.607	3251.89	942.923	3251.89	694.653	3251.89	768.45	3251.89	694.653	3251.89	590.28	3251.89	858.729									1.50864	-0.11685	-2.44927	-7.89588	-15.8041	-24.7509	-40.9661	-53.0564							-17.8373	0	-17.8373	0	-17.8528	0	-17.8528	0	-17.8528	0
	3250.6	355.596	3250.6	834.079	3250.6	580.198	3250.6	997.02	3250.6	580.198	3250.6	595.015	3250.6	1024.61									1.51111	-0.11676	-2.44874	-7.8952	-15.8055	-24.7587	-40.9935	-53.0964							-17.8265	0	-17.8265	0	-17.8419	0	-17.8419	0	-17.8419	0
	3249.31	747.228	3249.31	851.534	3249.31	792.569	3249.31	898.734	3249.31	792.569	3249.31	868.974	3249.31	872.938									1.51358	-0.11666	-2.44821	-7.89453	-15.8068	-24.7664	-41.0209	-53.1363							-17.8169	0	-17.8169	0	-17.831	0	-17.831	0	-17.831	0
	3248.01	373.906	3248.01	668.509	3248.01	819.225	3248.01	1114.2	3248.01	819.225	3248.01	652.759	3248.01	905.1									1.51605	-0.11656	-2.44768	-7.89386	-15.8081	-24.7742	-41.0483	-53.1763							-17.806	0	-17.806	0	-17.8215	0	-17.8215	0	-17.8215	0
	3246.72	559.372	3246.72	819.615	3246.72	606.456	3246.72	871.17	3246.72	606.456	3246.72	913.626	3246.72	946.533									1.51852	-0.11646	-2.44715	-7.89318	-15.8095	-24.7819	-41.0757	-53.2162							-17.7965	0	-17.7965	0	-17.812	0	-17.812	0	-17.812	0
	3245.43	460.86	3245.43	807.38	3245.43	705.51	3245.43	962.242	3245.43	705.51	3245.43	753.181	3245.43	459.098									1.52099	-0.11638	-2.44663	-7.89252	-15.8108	-24.7895	-41.1029	-53.2561							-17.787	0	-17.787	0	-17.8011	0	-17.8011	0	-17.8011	0
	3244.13	466.281	3244.13	689.404	3244.13	604.167	3244.13	1222.11	3244.13	604.167	3244.13	720.802	3244.13	775.18									1.52346	-0.11629	-2.4461	-7.89186	-15.812	-24.7971	-41.1302	-53.2959							-17.7761	0	-17.7761	0	-17.7916	0	-17.7916	0	-17.7916	0
	3242.84	382.665	3242.84	888.661	3242.84	571.495	3242.84	1068.24	3242.84	571.495	3242.84	840.556	3242.84	896.375									1.52593	-0.1162	-2.44558	-7.8912	-15.8133	-24.8047	-41.1575	-53.3357							-17.7652	0	-17.7652	0	-17.7807	0	-17.7807	0	-17.7807	0
	3241.55	408.499	3241.55	887.546	3241.55	653.819	3241.55	1101.74	3241.55	653.819	3241.55	761.832	3241.55	930.363									1.5284	-0.11611	-2.44506	-7.89053	-15.8146	-24.8122	-41.1847	-53.3756							-17.7557	0	-17.7557	0	-17.7698	0	-17.7698	0	-17.7698	0
	3240.25	408.365	3240.25	660.22	3240.25	615.59	3240.25	820.015	3240.25	615.59	3240.25	850.022	3240.25	888.314									1.53086	-0.11602	-2.44454	-7.88987	-15.8159	-24.8198	-41.212	-53.4154							-17.7462	0	-17.7462	0	-17.7603	0	-17.7603	0	-17.7603	0
	3238.96	573.223	3238.96	625.786	3238.96	773.885	3238.96	961.079	3238.96	773.885	3238.96	1182.9	3238.96	1141.04									1.53333	-0.11594	-2.44403	-7.88922	-15.8171	-24.8271	-41.2389	-53.4551							-17.7353	0	-17.7353	0	-17.7507	0	-17.7507	0	-17.7507	0
	3237.66	352.496	3237.66	632.14	3237.66	622.596	3237.66	888.938	3237.66	622.596	3237.66	690.851	3237.66	726.43									1.5358	-0.11586	-2.44352	-7.88857	-15.8183	-24.8344	-41.2658	-53.4947							-17.7244	0	-17.7244	0	-17.7399	0	-17.7399	0	-17.7399	0
	3236.37	400.556	3236.37	736.716	3236.37	589.965	3236.37	1020.67	3236.37	589.965	3236.37	758.648	3236.37	923.502									1.53827	-0.11579	-2.44302	-7.88792	-15.8195	-24.8417	-41.2928	-53.5343							-17.7149	0	-17.7149	0	-17.729	0	-17.729	0	-17.729	0
	3235.07	509.74	3235.07	791.22	3235.07	640.725	3235.07	802.188	3235.07	640.725	3235.07	822.711	3235.07	1094.56									1.54074	-0.11571	-2.44251	-7.88727	-15.8207	-24.849	-41.3197	-53.574							-17.704	0	-17.704	0	-17.7194	0	-17.7194	0	-17.7194	0
	3233.78	518.852	3233.78	745.677	3233.78	578.467	3233.78	887.583	3233.78	578.467	3233.78	896.029	3233.78	1006.22									1.54321	-0.11563	-2.442	-7.88662	-15.8219	-24.8563	-41.3466	-53.6136							-17.6945	0	-17.6945	0	-17.7099	0	-17.7099	0	-17.7099	0
	3232.48	442.768	3232.48	864.981	3232.48	951.471	3232.48	1015.54	3232.48	951.471	3232.48	773.013	3232.48	701.223									1.54568	-0.11556	-2.44151	-7.88599	-15.823	-24.8634	-41.3734	-53.6531							-17.685	0	-17.685	0	-17.699	0	-17.699	0	-17.699	0
	3231.18	681.501	3231.18	791.675	3231.18	509.594	3231.18	878.668	3231.18	509.594	3231.18	579.673	3231.18	931.486									1.54815	-0.11549	-2.44101	-7.88535	-15.8242	-24.8706	-41.4001	-53.6926							-17.6741	0	-17.6741	0	-17.6895	0	-17.6895	0	-17.6895	0
	3229.89	623.927	3229.89	977.571	3229.89	569.594	3229.89	1119.52	3229.89	569.594	3229.89	597.479	3229.89	837.676									1.55062	-0.11542	-2.44051	-7.88472	-15.8253	-24.8777	-41.4268	-53.7321							-17.6632	0	-17.6632	0	-17.6786	0	-17.6786	0	-17.6786	0
	3228.59	399.791	3228.59	635.875	3228.59	744.339	3228.59	1001.19	3228.59	744.339	3228.59	583.814	3228.59	1073.38									1.55309	-0.11535	-2.44001	-7.88408	-15.8265	-24.8848	-41.4535	-53.7717							-17.6537	0	-17.6537	0	-17.6677	0	-17.6677	0	-17.6677	0
	3227.29	488.495	3227.29	625.57	3227.29	434.155	3227.29	1354.81	3227.29	434.155	3227.29	527.597	3227.29	935.164									1.55556	-0.11529	-2.43952	-7.88345	-15.8276	-24.8919	-41.4802	-53.8112							-17.6441	0	-17.6441	0	-17.6582	0	-17.6582	0	-17.6582	0
	3226	321.829	3226	594.916	3226	973.364	3226	1031.11	3226	973.364	3226	619.437	3226	915.42									1.55802	-0.11522	-2.43903	-7.88283	-15.8287	-24.8988	-41.5066	-53.8505							-17.6333	0	-17.6333	0	-17.6487	0	-17.6487	0	-17.6487	0
	3224.7	430.866	3224.7	834.37	3224.7	750.212	3224.7	744.534	3224.7	750.212	3224.7	761.195	3224.7	688.5									1.56049	-0.11516	-2.43855	-7.88221	-15.8298	-24.9056	-41.533	-53.8899							-17.6224	0	-17.6224	0	-17.6378	0	-17.6378	0	-17.6378	0
	3223.4	506.566	3223.4	785.185	3223.4	615.917	3223.4	1203.44	3223.4	615.917	3223.4	804.872	3223.4	959.191									1.56296	-0.1151	-2.43807	-7.88159	-15.8308	-24.9125	-41.5593	-53.9292							-17.6128	0	-17.6128	0	-17.6269	0	-17.6269	0	-17.6269	0
[truncated: 2,366 more rows]
[truncated: 6 more columns]

## Sheet: Supplementary Figure 1
Supplementary Figure 1b
	Energy (keV)	Intensity (a.u.)
	-0.1	0
[truncated: 1,023 more rows]

[truncated: 61 more sheets: Supplementary Figure 2, Supplementary Figure 4, Supplementary Figure 5, Supplementary Figure 6, Supplementary Figure 7, Supplementary Figure 8, Supplementary Figure 9, Supplementary Figure 10, Supplementary Figure 11, Supplementary Figure 12, Supplementary Figure 13, Supplementary Figure 14, Supplementary Figure 15, Supplementary Figure 16, Supplementary Figure 17, Supplementary Figure 18, Supplementary Figure 19, Supplementary Figure 20, Supplementary Figure 21, Supplementary Figure 22 …]
